# Supplementary material for: Penta­cyclo­[8.2.1.14,7.02,9.03,8]tetra­deca-5,11-diene
Source: Acta Crystallogr Sect E Struct Rep Online. 2012 Sep 19;68(Pt 10):o2945. doi: 10.1107/S1600536812038780 (PMC3470317; doi:10.1107/S1600536812038780)
Supplement: Supplementary file 1 [file e-68-o2945-sup1.cif]

##############################################################################
#                                                                            #
# This CIF contains the data in a paper accepted for publication in          #
# Acta Crystallographica Section E. It conforms to the requirements of       #
# Notes for Authors for Acta Crystallographica Section E, and has been       #
# peer reviewed under the auspices of the IUCr Commission on Journals.       #
#                                                                            #
# Full details of the Crystallographic Information File format               #
# are given in the paper "The Crystallographic Information File (CIF):       #
# a New Standard Archive File for Crystallography" by S. R. Hall, F. H.      #
# Allen and I. D. Brown [Acta Cryst. (1991), A47, 655-685].                  #
#                                                                            #
# The current version of the core CIF dictionary is obtainable from          #
# ftp://ftp.iucr.org/pub/cif_core.dic.                                       #
#                                                                            #
# Software is freely available for graphical display of the structure(s)     #
# in this CIF. For information consult the CIF software page                 #
# http://www.iucr.org/resources/cif/software.                                #
#                                                                            #
# This file may be used for bona fide research purposes within the           #
# scientific community so long as proper attribution is given to the journal # 
# article from which it was obtained.                                        #
#                                                                            #
##############################################################################
data_I
_audit_creation_method     SHELXL-97
_chemical_name_systematic
;
Pentacyclo[8.2.1.1^4,7^.0^2,9^.0^3,8^]tetradeca-5,11-diene
;
_chemical_name_common     ?
_chemical_formula_moiety     'C14 H16'
_chemical_formula_sum     'C14 H16'
_chemical_formula_iupac     'C14 H16'
_chemical_formula_weight     184.27
_chemical_melting_point     ?
_symmetry_cell_setting     monoclinic
_symmetry_space_group_name_H-M     'P 21/c'
_symmetry_space_group_name_Hall     '-P 2ybc'
loop_
    _symmetry_equiv_pos_as_xyz
    'x, y, z'
    '-x, y+1/2, -z+1/2'
    '-x, -y, -z'
    'x, -y-1/2, z-1/2'
_cell_length_a     10.7893(7)
_cell_length_b     10.8730(6)
_cell_length_c     9.2407(6)
_cell_angle_alpha     90.00
_cell_angle_beta     109.022(7)
_cell_angle_gamma     90.00
_cell_volume     1024.85(11)
_cell_formula_units_Z     4
_cell_measurement_reflns_used     2538
_cell_measurement_theta_min     2.9851
_cell_measurement_theta_max     29.1550
_cell_measurement_temperature     297(2)
_exptl_crystal_description     parallelepiped
_exptl_crystal_colour     colorless
_exptl_crystal_size_max     0.70
_exptl_crystal_size_mid     0.60
_exptl_crystal_size_min     0.50
_exptl_crystal_density_diffrn     1.194
_exptl_crystal_density_meas     ?
_exptl_crystal_density_method     'not measured'
_exptl_crystal_F_000     400
_exptl_absorpt_coefficient_mu     0.067
_exptl_absorpt_correction_type     none
_exptl_absorpt_process_details     ?
_exptl_absorpt_correction_T_min     .
_exptl_absorpt_correction_T_max     .
_exptl_special_details
;
;
_diffrn_ambient_temperature     297(2)
_diffrn_radiation_type     MoK\a
_diffrn_radiation_wavelength     0.71073
_diffrn_radiation_monochromator     graphite
_diffrn_measurement_device_type     'Bruker SMART CCD area-detector'
_diffrn_measurement_method     '\w scans'
_diffrn_detector_area_resol_mean     ?
_diffrn_reflns_number     4696
_diffrn_reflns_av_R_equivalents     0.0137
_diffrn_reflns_av_sigmaI/netI     0.0273
_diffrn_reflns_theta_min     2.99
_diffrn_reflns_theta_max     29.22
_diffrn_reflns_theta_full     26.00
_diffrn_measured_fraction_theta_max     0.855
_diffrn_measured_fraction_theta_full     0.996
_diffrn_reflns_limit_h_min     -13
_diffrn_reflns_limit_h_max     14
_diffrn_reflns_limit_k_min     -13
_diffrn_reflns_limit_k_max     14
_diffrn_reflns_limit_l_min     -12
_diffrn_reflns_limit_l_max     10
_refine_special_details
;
Refinement of <i>F</i>^2^ against ALL reflections. The weighted <i>R</i>-factor
<i>wR</i> and goodness of fit <i>S</i> are based on <i>F</i>^2^, conventional
<i>R</i>-factors <i>R</i> are based on <i>F</i>, with <i>F</i> set to zero for
negative <i>F</i>^2^. The threshold expression of <i>F</i>^2^ >
\s(<i>F</i>^2^) is used only for calculating <i>R</i>-factors(gt) <i>etc</i>.
and is not relevant to the choice of reflections for refinement.
<i>R</i>-factors based on <i>F</i>^2^ are statistically about twice as large
as those based on <i>F</i>, and <i>R</i>- factors based on ALL data will be
even larger.
;
_reflns_number_total     2375
_reflns_number_gt     1662
_reflns_threshold_expression     I>2sigma(I)
_refine_ls_structure_factor_coef     Fsqd
_refine_ls_matrix_type     full
_refine_ls_R_factor_all     0.0742
_refine_ls_R_factor_gt     0.0534
_refine_ls_wR_factor_gt     0.1483
_refine_ls_wR_factor_ref     0.1574
_refine_ls_goodness_of_fit_ref     1.065
_refine_ls_restrained_S_all     1.065
_refine_ls_number_reflns     2375
_refine_ls_number_parameters     127
_refine_ls_number_restraints     0
_refine_ls_hydrogen_treatment     constr
_refine_ls_weighting_scheme     calc
_refine_ls_weighting_details
         'calc w=1/[\s^2^(Fo^2^)+(0.0980P)^2^+0.0079P] where P=(Fo^2^+2Fc^2^)/3'
_atom_sites_solution_hydrogens     geom
_atom_sites_solution_primary     direct
_atom_sites_solution_secondary     difmap
_refine_ls_shift/su_max     0.001
_refine_ls_shift/su_mean     0.000
_refine_diff_density_max     0.259
_refine_diff_density_min     -0.197
_refine_ls_extinction_method     none
_refine_ls_extinction_coef     ?
loop_
    _atom_type_symbol
    _atom_type_description
    _atom_type_scat_dispersion_real
    _atom_type_scat_dispersion_imag
    _atom_type_scat_source
    C C 0.0033 0.0016 'International Tables Vol C Tables 4.2.6.8 and 6.1.1.4'
    H H 0.0000 0.0000 'International Tables Vol C Tables 4.2.6.8 and 6.1.1.4'
_computing_data_collection     'SMART (Bruker, 2001)'
_computing_cell_refinement     'SAINT (Bruker, 2001)'
_computing_data_reduction     'SAINT (Bruker, 2001)'
_computing_structure_solution     'SHELXS97 (Sheldrick, 2008)'
_computing_structure_refinement     'SHELXL97 (Sheldrick, 2008)'
_computing_molecular_graphics     'ORTEP-3 for Windows (Farrugia, 1997)'
_computing_publication_material     'WinGX (Farrugia, 1999)'
loop_
    _atom_site_type_symbol
    _atom_site_label
    _atom_site_fract_x
    _atom_site_fract_y
    _atom_site_fract_z
    _atom_site_U_iso_or_equiv
    _atom_site_adp_type
    _atom_site_calc_flag
    _atom_site_refinement_flags
    _atom_site_occupancy
    _atom_site_symmetry_multiplicity
    _atom_site_disorder_assembly
    _atom_site_disorder_group
    C C1 0.48726(13) 0.60019(11) -0.00625(14) 0.0354(3) Uani d . 1 1 . .
    H H1A 0.4862 0.6542 0.0783 0.042 Uiso calc R 1 1 . .
    C C2 0.60674(12) 0.51050(12) 0.03238(15) 0.0363(3) Uani d . 1 1 . .
    H H2A 0.6678 0.5178 0.1370 0.044 Uiso calc R 1 1 . .
    C C3 0.66729(14) 0.54040(14) -0.09413(18) 0.0493(4) Uani d . 1 1 . .
    H H3A 0.7283 0.4794 -0.1102 0.059 Uiso calc R 1 1 . .
    C C4 0.71928(16) 0.66991(16) -0.05935(19) 0.0626(5) Uani d . 1 1 . .
    H H4A 0.8071 0.6926 -0.0217 0.075 Uiso calc R 1 1 . .
    C C5 0.61875(17) 0.74451(15) -0.09167(18) 0.0576(5) Uani d . 1 1 . .
    H H5A 0.6226 0.8296 -0.0805 0.069 Uiso calc R 1 1 . .
    C C6 0.49605(14) 0.66859(12) -0.15005(16) 0.0414(4) Uani d . 1 1 . .
    H H6A 0.4169 0.7122 -0.2113 0.050 Uiso calc R 1 1 . .
    C C7 0.54463(14) 0.56681(14) -0.23163(15) 0.0455(4) Uani d . 1 1 . .
    H H7A 0.4851 0.4973 -0.2591 0.055 Uiso calc R 1 1 . .
    H H7B 0.5651 0.5961 -0.3204 0.055 Uiso calc R 1 1 . .
    C C8 0.89681(12) 0.98409(12) -0.01155(15) 0.0366(3) Uani d . 1 1 . .
    H H8A 0.8246 0.9749 -0.1082 0.044 Uiso calc R 1 1 . .
    C C9 0.98405(13) 1.09971(11) -0.00363(15) 0.0377(3) Uani d . 1 1 . .
    H H9A 0.9572 1.1510 -0.0959 0.045 Uiso calc R 1 1 . .
    C C10 0.97907(14) 1.16558(13) 0.14375(18) 0.0485(4) Uani d . 1 1 . .
    H H10A 1.0466 1.2278 0.1875 0.058 Uiso calc R 1 1 . .
    C C11 0.83794(17) 1.20757(15) 0.1034(2) 0.0606(5) Uani d . 1 1 . .
    H H11A 0.8086 1.2884 0.0865 0.073 Uiso calc R 1 1 . .
    C C12 0.76413(15) 1.11028(15) 0.09629(19) 0.0572(5) Uani d . 1 1 . .
    H H12A 0.6736 1.1098 0.0736 0.069 Uiso calc R 1 1 . .
    C C13 0.85276(13) 0.99966(13) 0.13162(17) 0.0436(4) Uani d . 1 1 . .
    H H13A 0.8180 0.9259 0.1658 0.052 Uiso calc R 1 1 . .
    C C14 0.97517(14) 1.05643(14) 0.24666(16) 0.0477(4) Uani d . 1 1 . .
    H H14A 1.0517 1.0039 0.2680 0.057 Uiso calc R 1 1 . .
    H H14B 0.9617 1.0811 0.3413 0.057 Uiso calc R 1 1 . .
loop_
    _atom_site_aniso_label
    _atom_site_aniso_U_11
    _atom_site_aniso_U_22
    _atom_site_aniso_U_33
    _atom_site_aniso_U_12
    _atom_site_aniso_U_13
    _atom_site_aniso_U_23
    C1 0.0424(7) 0.0336(7) 0.0330(7) 0.0020(5) 0.0163(6) 0.0007(5)
    C2 0.0315(7) 0.0444(8) 0.0324(6) 0.0012(5) 0.0095(5) 0.0066(5)
    C3 0.0415(8) 0.0599(9) 0.0551(9) 0.0096(7) 0.0276(7) 0.0171(8)
    C4 0.0453(9) 0.0788(12) 0.0611(10) -0.0188(8) 0.0140(8) 0.0218(9)
    C5 0.0699(12) 0.0488(9) 0.0535(9) -0.0171(8) 0.0190(8) 0.0093(7)
    C6 0.0450(8) 0.0404(7) 0.0397(7) 0.0059(6) 0.0151(6) 0.0111(6)
    C7 0.0552(9) 0.0520(8) 0.0348(7) 0.0004(7) 0.0223(7) 0.0053(6)
    C8 0.0320(7) 0.0425(7) 0.0348(7) -0.0061(5) 0.0103(5) -0.0051(5)
    C9 0.0418(8) 0.0336(7) 0.0389(7) -0.0026(5) 0.0150(6) 0.0015(5)
    C10 0.0528(9) 0.0404(8) 0.0573(9) -0.0115(6) 0.0249(7) -0.0150(7)
    C11 0.0694(12) 0.0495(9) 0.0710(11) 0.0158(8) 0.0340(9) -0.0025(8)
    C12 0.0446(9) 0.0711(12) 0.0600(10) 0.0089(8) 0.0228(8) -0.0068(8)
    C13 0.0410(8) 0.0490(8) 0.0464(8) -0.0058(6) 0.0217(7) -0.0023(6)
    C14 0.0481(9) 0.0603(9) 0.0363(7) -0.0013(7) 0.0159(6) -0.0069(7)
_geom_special_details
;
All e.s.d.'s (except the e.s.d. in the dihedral angle between two l.s. planes)
are estimated using the full covariance matrix. The cell e.s.d.'s are taken
into account individually in the estimation of e.s.d.'s in distances, angles
and torsion angles; correlations between e.s.d.'s in cell parameters are only
used when they are defined by crystal symmetry. An approximate (isotropic)
treatment of cell e.s.d.'s is used for estimating e.s.d.'s involving l.s.
planes.
;
loop_
    _geom_bond_atom_site_label_1
    _geom_bond_atom_site_label_2
    _geom_bond_site_symmetry_2
    _geom_bond_distance
    _geom_bond_publ_flag
    C1 C6 . 1.5525(16) ?
    C1 C2 3_665 1.5413(17) ?
    C1 C2 . 1.5621(17) ?
    C1 H1A . 0.9800 ?
    C2 C1 3_665 1.5413(17) ?
    C2 C3 . 1.5483(17) ?
    C2 H2A . 0.9800 ?
    C3 C4 . 1.511(2) ?
    C3 C7 . 1.534(2) ?
    C3 H3A . 0.9800 ?
    C4 C5 . 1.309(2) ?
    C4 H4A . 0.9300 ?
    C5 C6 . 1.503(2) ?
    C5 H5A . 0.9300 ?
    C6 C7 . 1.5249(19) ?
    C6 H6A . 0.9800 ?
    C7 H7A . 0.9700 ?
    C7 H7B . 0.9700 ?
    C8 C9 3_775 1.5443(17) ?
    C8 C13 . 1.5539(18) ?
    C8 C9 . 1.5578(17) ?
    C8 H8A . 0.9800 ?
    C9 C10 . 1.5551(18) ?
    C9 C8 3_775 1.5442(17) ?
    C9 H9A . 0.9800 ?
    C10 C11 . 1.515(2) ?
    C10 C14 . 1.530(2) ?
    C10 H10A . 0.9800 ?
    C11 C12 . 1.313(2) ?
    C11 H11A . 0.9300 ?
    C12 C13 . 1.505(2) ?
    C12 H12A . 0.9300 ?
    C13 C14 . 1.5298(19) ?
    C13 H13A . 0.9800 ?
    C14 H14A . 0.9700 ?
    C14 H14B . 0.9700 ?
loop_
    _geom_angle_atom_site_label_1
    _geom_angle_atom_site_label_2
    _geom_angle_atom_site_label_3
    _geom_angle_site_symmetry_1
    _geom_angle_site_symmetry_3
    _geom_angle
    _geom_angle_publ_flag
    C6 C1 C2 . 3_665 117.43(11) ?
    C6 C1 C2 . . 102.62(9) ?
    C2 C1 C2 3_665 . 90.01(9) ?
    C6 C1 H1A . . 114.5 ?
    C2 C1 H1A 3_665 . 114.5 ?
    C2 C1 H1A . . 114.5 ?
    C1 C2 C3 3_665 . 117.63(11) ?
    C1 C2 C1 3_665 . 89.99(9) ?
    C3 C2 C1 . . 102.49(10) ?
    C1 C2 H2A 3_665 . 114.5 ?
    C3 C2 H2A . . 114.5 ?
    C1 C2 H2A . . 114.5 ?
    C4 C3 C7 . . 99.32(12) ?
    C4 C3 C2 . . 104.70(12) ?
    C7 C3 C2 . . 101.67(10) ?
    C4 C3 H3A . . 116.2 ?
    C7 C3 H3A . . 116.2 ?
    C2 C3 H3A . . 116.2 ?
    C5 C4 C3 . . 107.85(14) ?
    C5 C4 H4A . . 126.1 ?
    C3 C4 H4A . . 126.1 ?
    C4 C5 C6 . . 108.00(14) ?
    C4 C5 H5A . . 126.0 ?
    C6 C5 H5A . . 126.0 ?
    C5 C6 C7 . . 99.87(11) ?
    C5 C6 C1 . . 104.38(11) ?
    C7 C6 C1 . . 101.67(10) ?
    C5 C6 H6A . . 116.2 ?
    C7 C6 H6A . . 116.2 ?
    C1 C6 H6A . . 116.2 ?
    C3 C7 C6 . . 93.97(11) ?
    C3 C7 H7A . . 112.9 ?
    C6 C7 H7A . . 112.9 ?
    C3 C7 H7B . . 112.9 ?
    C6 C7 H7B . . 112.9 ?
    H7A C7 H7B . . 110.3 ?
    C9 C8 C13 3_775 . 117.61(11) ?
    C9 C8 C9 3_775 . 89.98(9) ?
    C13 C8 C9 . . 102.70(10) ?
    C9 C8 H8A 3_775 . 114.4 ?
    C13 C8 H8A . . 114.4 ?
    C9 C8 H8A . . 114.4 ?
    C10 C9 C8 . 3_775 117.23(12) ?
    C10 C9 C8 . . 102.70(9) ?
    C8 C9 C8 3_775 . 90.02(9) ?
    C10 C9 H9A . . 114.6 ?
    C8 C9 H9A 3_775 . 114.6 ?
    C8 C9 H9A . . 114.6 ?
    C11 C10 C9 . . 104.01(12) ?
    C11 C10 C14 . . 99.07(12) ?
    C9 C10 C14 . . 101.71(10) ?
    C11 C10 H10A . . 116.5 ?
    C9 C10 H10A . . 116.5 ?
    C14 C10 H10A . . 116.5 ?
    C12 C11 C10 . . 108.30(14) ?
    C12 C11 H11A . . 125.8 ?
    C10 C11 H11A . . 125.8 ?
    C11 C12 C13 . . 107.52(13) ?
    C11 C12 H12A . . 126.2 ?
    C13 C12 H12A . . 126.2 ?
    C12 C13 C14 . . 99.90(12) ?
    C12 C13 C8 . . 104.56(11) ?
    C14 C13 C8 . . 101.61(9) ?
    C12 C13 H13A . . 116.1 ?
    C14 C13 H13A . . 116.1 ?
    C8 C13 H13A . . 116.1 ?
    C13 C14 C10 . . 94.21(11) ?
    C13 C14 H14A . . 112.9 ?
    C10 C14 H14A . . 112.9 ?
    C13 C14 H14B . . 112.9 ?
    C10 C14 H14B . . 112.9 ?
    H14A C14 H14B . . 110.3 ?
loop_
    _geom_torsion_atom_site_label_1
    _geom_torsion_atom_site_label_2
    _geom_torsion_atom_site_label_3
    _geom_torsion_atom_site_label_4
    _geom_torsion_site_symmetry_1
    _geom_torsion_site_symmetry_2
    _geom_torsion_site_symmetry_3
    _geom_torsion_site_symmetry_4
    _geom_torsion
    _geom_torsion_publ_flag
    C6 C1 C2 C1 . . . 3_665 -118.17(11) ?
    C2 C1 C2 C1 3_665 . . 3_665 0.0 ?
    C6 C1 C2 C3 . . . . 0.19(13) ?
    C2 C1 C2 C3 3_665 . . . 118.36(12) ?
    C1 C2 C3 C4 3_665 . . . 163.80(12) ?
    C1 C2 C3 C4 . . . . 67.16(13) ?
    C1 C2 C3 C7 3_665 . . . 60.79(15) ?
    C1 C2 C3 C7 . . . . -35.86(14) ?
    C7 C3 C4 C5 . . . . 33.64(15) ?
    C2 C3 C4 C5 . . . . -71.14(15) ?
    C3 C4 C5 C6 . . . . -0.36(17) ?
    C4 C5 C6 C7 . . . . -33.32(15) ?
    C4 C5 C6 C1 . . . . 71.54(14) ?
    C2 C1 C6 C5 3_665 . . . -164.42(11) ?
    C2 C1 C6 C5 . . . . -67.74(12) ?
    C2 C1 C6 C7 3_665 . . . -60.91(14) ?
    C2 C1 C6 C7 . . . . 35.78(12) ?
    C4 C3 C7 C6 . . . . -50.28(11) ?
    C2 C3 C7 C6 . . . . 56.97(12) ?
    C5 C6 C7 C3 . . . . 50.32(11) ?
    C1 C6 C7 C3 . . . . -56.74(11) ?
    C9 C8 C9 C10 3_775 . . . -117.97(12) ?
    C13 C8 C9 C10 . . . . 0.39(13) ?
    C9 C8 C9 C8 3_775 . . 3_775 0.0 ?
    C13 C8 C9 C8 . . . 3_775 118.36(12) ?
    C8 C9 C10 C11 3_775 . . . -164.01(12) ?
    C8 C9 C10 C11 . . . . -67.32(13) ?
    C8 C9 C10 C14 3_775 . . . -61.43(13) ?
    C8 C9 C10 C14 . . . . 35.25(13) ?
    C9 C10 C11 C12 . . . . 71.17(16) ?
    C14 C10 C11 C12 . . . . -33.41(16) ?
    C10 C11 C12 C13 . . . . 0.03(18) ?
    C11 C12 C13 C14 . . . . 33.45(15) ?
    C11 C12 C13 C8 . . . . -71.41(15) ?
    C9 C8 C13 C12 3_775 . . . 164.42(11) ?
    C9 C8 C13 C12 . . . . 67.68(13) ?
    C9 C8 C13 C14 3_775 . . . 60.85(14) ?
    C9 C8 C13 C14 . . . . -35.90(13) ?
    C12 C13 C14 C10 . . . . -50.63(11) ?
    C8 C13 C14 C10 . . . . 56.62(12) ?
    C11 C10 C14 C13 . . . . 50.10(12) ?
    C9 C10 C14 C13 . . . . -56.37(11) ?
data_global
_journal_date_recd_electronic     2012-09-04
_journal_date_accepted     2012-09-10
_journal_name_full     'Acta Crystallographica, Section E'
_journal_year     2012
_journal_volume     68
_journal_issue     10
_journal_page_first     o2945
_journal_page_last     o2945
_journal_paper_category     QO
_journal_paper_doi     10.1107/S1600536812038780
_journal_coeditor_code     XU5620
_publ_contact_author_name     'Professor Kew-Yu Chen'
_publ_contact_author_address
;
Department of Chemical Engineering, Feng Chia University,
40724 Taichung, Taiwan
;
_publ_contact_author_email     kyuchen@fcu.edu.tw
_publ_contact_author_fax     '886-4-24510890'
_publ_contact_author_phone     '886-4-24517250x3683'
_publ_section_title
;
Pentacyclo[8.2.1.1^4,7^.0^2,9^.0^3,8^]tetradeca-5,11-diene
;
loop_
    _publ_author_name
    _publ_author_address
    'Hsing-Yang Tsai'
;
Department of Chemical Engineering, Feng Chia University,
40724 Taichung, Taiwan
;
    'Ming-Hui Luo'
;
Department of Chemical Engineering, Feng Chia University,
40724 Taichung, Taiwan
;
    'Wei-Chi Lin'
;
Department of Chemical Engineering, Feng Chia University,
40724 Taichung, Taiwan
;
    'Che-Wei Chang'
;
Department of Chemical Engineering, Feng Chia University,
40724 Taichung, Taiwan
;
    'Kew-Yu Chen'
;
Department of Chemical Engineering, Feng Chia University,
40724 Taichung, Taiwan
;
