# Supplementary material for: Penta­cyclo­[8.2.1.14,7.02,9.03,8]tetra­deca-5,11-diene
Source: Acta Crystallogr Sect E Struct Rep Online. 2012 Sep 19;68(Pt 10):o2945. doi: 10.1107/S1600536812038780 (PMC3470317; doi:10.1107/S1600536812038780)
Supplement: Supplementary file 2 [file e-68-o2945-Isup2.hkl]

# 
# h,k,l, Fc-squared, Fo-squared, sigma(Fo-squared) and status flag 
# 
data_I
_shelx_title ' nbd.ins in P2(1)/c' 
_shelx_refln_list_code          4 
_shelx_F_calc_maximum       68.67 
_exptl_crystal_F_000       400.00 
_reflns_d_resolution_high  0.7280 
 
loop_ 
 _symmetry_equiv_pos_as_xyz 
 'x, y, z' 
 '-x, y+1/2, -z+1/2' 
 '-x, -y, -z' 
 'x, -y-1/2, z-1/2' 
 
_cell_length_a    10.7893 
_cell_length_b    10.8730 
_cell_length_c     9.2407 
_cell_angle_alpha  90.000 
_cell_angle_beta  109.022 
_cell_angle_gamma  90.000 
 
_shelx_F_squared_multiplier     1.000 
 
loop_ 
 _refln_index_h 
 _refln_index_k 
 _refln_index_l 
 _refln_F_squared_calc 
 _refln_F_squared_meas 
 _refln_F_squared_sigma 
 _refln_observed_status 
   3   0   0        4.71        6.12      0.54 o 
   4   0   0      811.88      842.19      2.83 o 
   5   0   0       41.22       42.55      1.53 o 
   6   0   0      894.29      989.75      5.50 o 
   7   0   0       26.28       19.15      0.94 o 
   8   0   0      458.58      444.56      4.58 o 
   9   0   0       24.08       20.41      1.94 o 
  10   0   0       34.62       31.31      2.32 o 
  11   0   0        9.03        6.53      1.88 o 
  12   0   0       11.62       13.62      1.46 o 
  13   0   0        0.85        1.63      2.08 o 
   2   1   0     3083.09     3206.61     13.73 o 
   3   1   0        3.34        2.07      0.36 o 
   4   1   0       55.72       60.07      0.59 o 
   5   1   0      125.75      138.21      2.28 o 
   6   1   0       87.63      107.91      0.99 o 
   7   1   0      191.83      182.84      1.57 o 
   8   1   0        9.01        8.86      1.20 o 
   9   1   0       84.86       78.87      1.89 o 
  10   1   0       47.00       53.62      2.55 o 
  11   1   0        1.10        0.37      1.91 o 
  12   1   0        0.50        0.23      0.98 o 
  13   1   0       23.73       27.50      1.38 o 
   0   2   0     3661.33     3708.75     20.68 o 
   1   2   0      178.37      165.91      1.32 o 
   2   2   0      387.62      401.26      4.49 o 
   3   2   0       15.16       17.24      0.72 o 
   4   2   0      157.28      197.76      1.58 o 
   5   2   0       57.27       57.61      1.52 o 
   6   2   0        0.02        0.55      0.61 o 
   7   2   0       10.04        9.64      1.70 o 
   8   2   0        5.79        4.04      1.62 o 
   9   2   0      113.24      103.39      2.75 o 
  10   2   0        0.18        0.64      1.69 o 
  11   2   0        3.10        5.25      1.44 o 
  12   2   0        2.03        1.98      1.06 o 
  13   2   0        2.24        3.58      1.44 o 
   1   3   0        0.03        0.50      0.16 o 
   2   3   0        6.59        9.65      0.27 o 
   3   3   0       29.01       30.09      0.44 o 
   4   3   0      257.08      294.36      2.26 o 
   5   3   0      322.96      317.52      3.09 o 
   6   3   0      397.90      430.77      3.84 o 
   7   3   0        7.07        5.73      1.42 o 
   8   3   0       38.74       36.83      2.08 o 
   9   3   0       93.84       94.25      2.73 o 
  10   3   0        5.28        7.56      2.01 o 
  11   3   0       48.87       49.37      2.10 o 
  12   3   0        0.22       -0.02      1.48 o 
  13   3   0        5.01        6.59      2.34 o 
   0   4   0      323.27      335.47      2.32 o 
   1   4   0        6.30        5.92      0.30 o 
   2   4   0      384.06      436.59      1.79 o 
   3   4   0        0.58        0.19      0.27 o 
   4   4   0     4211.04     4772.22     25.35 o 
   5   4   0       16.28       14.72      0.71 o 
   6   4   0       41.14       54.05      1.19 o 
   7   4   0       16.08       14.25      1.64 o 
   8   4   0        6.82        7.14      1.76 o 
   9   4   0       10.82        8.71      1.82 o 
  10   4   0        0.32        0.32      1.31 o 
  11   4   0        0.00        0.74      1.31 o 
  12   4   0        4.63        5.29      1.56 o 
  13   4   0        4.19        7.64      2.39 o 
   1   5   0      294.52      306.54      1.07 o 
   2   5   0      280.15      290.22      1.88 o 
   3   5   0      439.86      453.75      1.77 o 
   4   5   0       13.25       15.18      0.90 o 
   5   5   0        9.72        9.64      0.46 o 
   6   5   0       11.40       15.00      0.62 o 
   7   5   0        2.25        1.89      0.69 o 
   8   5   0      102.97       99.95      2.72 o 
   9   5   0        0.44        2.01      1.17 o 
  10   5   0        2.37        4.19      1.35 o 
  11   5   0        1.93        3.02      1.30 o 
  12   5   0        3.27        3.92      2.18 o 
  13   5   0        6.93        6.74      2.15 o 
   0   6   0      193.07      222.16      1.49 o 
   1   6   0       68.49       72.27      0.66 o 
   2   6   0       60.92       60.57      0.56 o 
   3   6   0       40.13       42.88      0.53 o 
   4   6   0      107.88      133.95      1.69 o 
   5   6   0      105.98      108.51      2.07 o 
   6   6   0        0.03        0.06      0.79 o 
   7   6   0       10.71       10.58      0.77 o 
   8   6   0       10.56       13.53      1.32 o 
   9   6   0       38.01       32.32      1.54 o 
  10   6   0       19.27       22.76      3.88 o 
  11   6   0        1.69        0.81      1.34 o 
  12   6   0        0.18        0.89      1.91 o 
   1   7   0      208.12      203.39      1.33 o 
   2   7   0        7.63       10.77      0.40 o 
   3   7   0       26.04       26.91      0.90 o 
   4   7   0       23.44       24.42      0.53 o 
   5   7   0        4.66        4.35      0.92 o 
   6   7   0       68.50       63.09      1.34 o 
   7   7   0        4.22        5.08      0.91 o 
   8   7   0       46.61       40.99      1.66 o 
   9   7   0        0.00        0.52      1.38 o 
  10   7   0        0.87        1.89      1.38 o 
  11   7   0        0.32        0.06      1.74 o 
  12   7   0        0.60       -0.55      2.00 o 
   0   8   0       14.91        9.55      0.80 o 
   1   8   0        0.00       -0.32      0.46 o 
   2   8   0       32.22       29.68      0.70 o 
   3   8   0        4.54        4.98      0.81 o 
   4   8   0      241.43      224.13      2.52 o 
   5   8   0       15.81       14.22      1.05 o 
   6   8   0       62.23       53.09      1.36 o 
   7   8   0        3.15        2.48      0.93 o 
   8   8   0       71.38       87.06      2.75 o 
   9   8   0        1.27        1.37      1.32 o 
  10   8   0        3.43        4.10      1.36 o 
  11   8   0        3.35        5.22      2.06 o 
   1   9   0      103.54       99.07      0.97 o 
   2   9   0        0.24       -0.04      0.83 o 
   3   9   0       63.65       66.26      1.88 o 
   4   9   0        5.03        3.49      1.05 o 
   5   9   0       20.52       23.49      1.27 o 
   6   9   0       21.14       22.61      1.26 o 
   7   9   0        7.47        9.56      1.63 o 
   8   9   0        0.45        0.58      1.17 o 
   9   9   0        2.31        3.31      1.45 o 
  10   9   0        0.15        0.47      2.03 o 
   0  10   0       65.24       65.01      1.27 o 
   1  10   0       16.48       17.45      1.54 o 
   2  10   0        0.31        0.01      0.90 o 
   3  10   0      105.04       89.37      1.77 o 
   4  10   0        3.29        2.19      1.06 o 
   5  10   0        0.15        1.01      1.04 o 
   6  10   0        2.28        2.56      1.12 o 
   7  10   0        2.79        2.59      1.55 o 
   8  10   0       10.91       15.27      2.05 o 
   9  10   0        4.11        4.16      1.39 o 
  10  10   0        1.42        0.20      2.02 o 
   1  11   0       11.23        8.18      1.52 o 
   2  11   0        4.95        4.88      0.95 o 
   3  11   0       14.27       13.80      1.02 o 
   4  11   0       38.14       38.79      1.43 o 
   5  11   0        1.65        2.93      1.15 o 
   6  11   0        2.03        1.13      1.12 o 
   7  11   0        3.02        2.26      1.84 o 
   8  11   0        0.70        2.40      1.93 o 
   0  12   0       99.74      102.42      3.18 o 
   1  12   0        5.71        5.24      1.27 o 
   2  12   0       60.26       54.84      1.80 o 
   3  12   0        0.33        0.54      2.00 o 
   4  12   0        4.50        3.00      1.12 o 
   5  12   0        0.01       -0.71      1.20 o 
   6  12   0        0.48       -0.69      1.80 o 
   7  12   0        1.49        4.89      2.13 o 
   1  13   0       11.92       13.72      1.57 o 
   2  13   0        0.23        0.98      2.23 o 
   3  13   0        4.31        4.43      1.79 o 
   4  13   0        0.04       -0.47      1.78 o 
   5  13   0       21.69       23.10      2.29 o 
   2  14   0        8.63        8.65      2.19 o 
   3  14   0        9.22       10.63      2.51 o 
   4  14   0       25.42       29.51      2.72 o 
 -13   1   1        0.81        0.10      1.07 o 
 -12   1   1        2.09        3.01      1.02 o 
 -11   1   1       31.88       28.28      1.20 o 
 -10   1   1       85.82       82.44      1.40 o 
  -9   1   1        5.21        4.08      0.86 o 
  -8   1   1        0.45        0.62      0.75 o 
  -7   1   1        1.71        5.35      0.75 o 
  -6   1   1        0.79        1.39      0.76 o 
  -5   1   1       14.26       20.96      0.61 o 
  -4   1   1        1.46        1.71      0.35 o 
  -3   1   1      345.85      395.43      1.03 o 
  -2   1   1       81.40       72.91      0.44 o 
   0   1   1       23.28       21.04      0.52 o 
   2   1   1       26.65       29.40      0.40 o 
   3   1   1       14.73       15.93      0.46 o 
   4   1   1       29.10       29.98      1.20 o 
   5   1   1      309.87      321.08      2.34 o 
   6   1   1       49.07       45.56      1.36 o 
   7   1   1      467.44      463.76      5.69 o 
   8   1   1       33.36       31.43      1.58 o 
   9   1   1      372.94      369.92      8.11 o 
  10   1   1        4.57        4.74      1.29 o 
  11   1   1        6.75        6.00      1.92 o 
  12   1   1        1.10        0.34      1.99 o 
  13   1   1        2.20        2.41      1.57 o 
 -13   2   1        4.53        8.26      2.26 o 
 -12   2   1       13.62       16.88      1.11 o 
 -11   2   1        3.42        3.22      0.97 o 
 -10   2   1       34.24       34.62      1.16 o 
  -9   2   1       42.47       42.57      1.07 o 
  -8   2   1      203.91      181.40      1.87 o 
  -7   2   1       42.24       49.47      0.95 o 
  -6   2   1      104.22      107.44      1.40 o 
  -5   2   1      855.10      943.68      6.89 o 
  -4   2   1      463.67      488.83      1.36 o 
  -3   2   1       43.39       44.18      0.55 o 
  -2   2   1       28.31       27.41      0.57 o 
   0   2   1        5.57        4.70      0.23 o 
   1   2   1      247.59      277.24      1.15 o 
   2   2   1       21.21       21.97      0.36 o 
   3   2   1     1538.93     1619.37     15.00 o 
   4   2   1      102.86      102.87      1.96 o 
   5   2   1      144.30      169.35      2.65 o 
   6   2   1       74.40       83.64      2.27 o 
   7   2   1        1.04       -1.67      1.85 o 
   8   2   1       34.52       35.34      2.37 o 
   9   2   1        1.51        0.39      1.96 o 
  10   2   1       39.87       38.73      2.40 o 
  11   2   1        0.18       -0.69      2.09 o 
  12   2   1        7.74       11.47      2.33 o 
  13   2   1        0.33        0.62      2.17 o 
 -13   3   1       11.37       14.95      2.14 o 
 -12   3   1        0.50        1.16      1.32 o 
 -11   3   1       30.51       25.30      1.10 o 
 -10   3   1        2.82        2.17      0.90 o 
  -9   3   1       32.11       34.00      1.32 o 
  -8   3   1       36.67       37.29      0.95 o 
  -7   3   1       13.43       12.40      0.71 o 
  -6   3   1       23.08       26.83      0.79 o 
  -5   3   1      948.50     1067.09      3.45 o 
  -4   3   1       65.30       64.33      0.71 o 
  -3   3   1     2613.81     2995.06     28.52 o 
  -2   3   1        0.63        0.70      0.41 o 
  -1   3   1        0.74        0.43      0.34 o 
   0   3   1        0.27        0.47      0.31 o 
   1   3   1       19.33       23.40      0.32 o 
   2   3   1        5.07        5.11      0.29 o 
   3   3   1      861.18      957.47      3.62 o 
   4   3   1        1.75        1.22      0.32 o 
   5   3   1     1335.09     1506.81      9.92 o 
   6   3   1       38.37       31.47      2.33 o 
   7   3   1       15.11       12.45      1.70 o 
   8   3   1        0.81       -1.39      2.03 o 
   9   3   1        0.02       -1.16      1.84 o 
  10   3   1       13.33       11.24      1.90 o 
  11   3   1        0.44        0.84      1.91 o 
  12   3   1        4.48        6.71      2.41 o 
  13   3   1       13.32       17.63      2.65 o 
 -12   4   1        1.99        4.03      1.40 o 
 -11   4   1       29.92       27.84      1.53 o 
 -10   4   1      117.57      107.63      1.51 o 
  -9   4   1       30.68       26.77      1.42 o 
  -8   4   1        7.50        5.45      0.82 o 
  -7   4   1       25.55       25.87      0.76 o 
  -6   4   1       29.33       33.75      0.69 o 
  -5   4   1       32.74       34.51      0.63 o 
  -4   4   1      176.57      161.23      0.70 o 
  -3   4   1       67.85       78.16      1.76 o 
  -2   4   1      400.68      424.96      6.65 o 
  -1   4   1       15.49       22.51      0.39 o 
   0   4   1        3.51        3.93      0.32 o 
   1   4   1      201.01      200.38      0.74 o 
   2   4   1      396.81      424.08      1.16 o 
   3   4   1       22.06       29.37      0.53 o 
   4   4   1       68.60       76.02      0.74 o 
   5   4   1        0.00        0.25      0.43 o 
   6   4   1       60.32       52.73      1.32 o 
   7   4   1       12.04        7.86      0.74 o 
   8   4   1       96.95       94.66      2.78 o 
   9   4   1       31.47       25.88      2.07 o 
  10   4   1        0.97        1.48      2.10 o 
  11   4   1        0.00        1.08      2.11 o 
  12   4   1        4.90        6.72      2.32 o 
 -12   5   1        0.53       -0.22      1.41 o 
 -11   5   1        2.57        3.24      1.23 o 
 -10   5   1        2.47        1.18      1.17 o 
  -9   5   1        6.99        6.84      1.17 o 
  -8   5   1       70.38       55.19      1.20 o 
  -7   5   1       12.39       10.48      0.60 o 
  -6   5   1       94.61       92.51      0.67 o 
  -5   5   1        7.26       12.64      1.31 o 
  -4   5   1      224.77      216.90      1.60 o 
  -3   5   1     1010.28     1174.96      4.91 o 
  -2   5   1        3.09        1.65      0.94 o 
  -1   5   1       86.91       96.03      1.15 o 
   0   5   1       32.93       36.17      0.53 o 
   1   5   1      169.14      191.77      0.89 o 
   2   5   1      415.85      419.96      1.23 o 
   3   5   1     1083.92     1148.67      6.23 o 
   4   5   1       73.66       79.92      1.42 o 
   5   5   1      815.56      914.55      2.91 o 
   6   5   1       11.10        8.33      0.65 o 
   7   5   1        4.44        2.68      1.73 o 
   8   5   1        9.67        9.08      1.97 o 
   9   5   1        1.83        1.06      1.92 o 
  10   5   1        5.58        3.21      2.10 o 
  11   5   1        0.83       -0.35      1.95 o 
  12   5   1        0.37        1.02      2.10 o 
 -11   6   1        1.01        1.18      1.38 o 
 -10   6   1        7.76        6.84      1.29 o 
  -9   6   1       27.27       34.78      1.47 o 
  -8   6   1        2.77        0.77      1.16 o 
  -7   6   1      140.13      122.75      2.87 o 
  -6   6   1        0.00       -0.09      1.42 o 
  -5   6   1       51.74       65.76      1.15 o 
  -4   6   1        8.74        8.62      0.64 o 
  -3   6   1       16.84       15.55      1.29 o 
  -2   6   1       48.19       55.71      0.49 o 
  -1   6   1      442.22      466.00      1.17 o 
   0   6   1        0.35        0.12      0.33 o 
   1   6   1      113.98      115.85      1.14 o 
   2   6   1      265.07      278.17      1.09 o 
   3   6   1        4.41       11.97      0.39 o 
   4   6   1        7.14        6.71      0.46 o 
   5   6   1      190.93      177.83      1.16 o 
   6   6   1       15.47       14.75      0.85 o 
   7   6   1       11.39       12.18      1.87 o 
   8   6   1        0.15        0.64      1.81 o 
   9   6   1       15.64       12.63      1.88 o 
  10   6   1       15.48       22.46      2.25 o 
  11   6   1        0.92        1.33      1.59 o 
  12   6   1        6.38        5.95      2.15 o 
 -11   7   1        2.06        1.86      1.32 o 
 -10   7   1        3.29        3.10      1.34 o 
  -9   7   1       56.15       65.25      1.80 o 
  -8   7   1        6.83        6.11      0.83 o 
  -7   7   1       12.74       20.13      1.80 o 
  -6   7   1        2.93        0.55      0.76 o 
  -5   7   1        9.12        7.50      0.69 o 
  -4   7   1       20.96       22.73      0.62 o 
  -3   7   1       16.09       12.41      0.96 o 
  -2   7   1        9.45       11.73      0.32 o 
  -1   7   1      107.08       95.43      0.84 o 
   0   7   1        2.39        3.73      0.47 o 
   1   7   1       16.84       13.40      0.43 o 
   2   7   1       28.78       38.41      0.56 o 
   3   7   1       94.79       92.13      0.76 o 
   4   7   1        0.03        0.26      0.39 o 
   5   7   1      141.73      140.65      5.72 o 
   6   7   1        1.82        0.70      0.92 o 
   7   7   1       33.51       26.86      2.02 o 
   8   7   1        2.27        0.86      1.96 o 
   9   7   1       23.60       33.43      1.75 o 
  10   7   1        0.02        1.05      1.37 o 
  11   7   1        1.61        4.34      2.38 o 
 -11   8   1        6.09        8.14      1.93 o 
 -10   8   1        1.45        1.63      1.35 o 
  -9   8   1        1.83        1.78      1.15 o 
  -8   8   1        0.00       -0.10      1.09 o 
  -7   8   1       31.39       30.69      1.75 o 
  -6   8   1        2.44        0.91      1.02 o 
  -5   8   1       72.62       62.42      1.40 o 
  -4   8   1        1.51        2.01      1.06 o 
  -3   8   1       24.64       25.39      1.13 o 
  -2   8   1       32.37       27.15      0.67 o 
  -1   8   1       11.52       12.29      0.52 o 
   0   8   1        1.49        2.15      0.51 o 
   1   8   1       32.12       33.92      0.69 o 
   2   8   1      293.05      281.25      2.85 o 
   3   8   1       55.25       58.21      1.19 o 
   4   8   1        0.45        0.56      0.86 o 
   5   8   1       30.63       31.16      1.00 o 
   6   8   1        0.50        2.47      0.89 o 
   7   8   1        0.22       -1.34      1.34 o 
   8   8   1        1.11        0.87      1.29 o 
   9   8   1        4.09        6.36      1.59 o 
  10   8   1        7.09        9.72      2.00 o 
 -10   9   1        0.01       -0.35      1.40 o 
  -9   9   1       13.27       11.90      1.37 o 
  -8   9   1        3.26        3.74      2.03 o 
  -7   9   1       99.78      108.57      1.81 o 
  -6   9   1       16.51       16.75      1.19 o 
  -5   9   1        7.86        8.08      1.07 o 
  -4   9   1       37.16       33.64      1.60 o 
  -3   9   1        1.43        1.50      1.06 o 
  -2   9   1      116.14      108.26      1.63 o 
  -1   9   1       55.73       47.86      0.80 o 
   0   9   1       88.06       81.33      0.92 o 
   1   9   1       93.09       95.52      1.26 o 
   2   9   1        4.09        3.42      0.55 o 
   3   9   1       50.67       47.08      1.55 o 
   4   9   1       10.10       10.78      0.99 o 
   5   9   1      143.25      131.06      1.61 o 
   6   9   1        0.07        0.02      1.00 o 
   7   9   1        0.00        0.31      1.91 o 
   8   9   1        0.62        1.43      1.27 o 
   9   9   1        9.02        8.19      1.96 o 
  10   9   1        9.74       11.31      2.27 o 
 -10  10   1        0.14        0.84      1.86 o 
  -9  10   1        0.05       -0.95      1.33 o 
  -8  10   1        0.11       -0.29      1.64 o 
  -7  10   1        0.19        0.10      1.13 o 
  -6  10   1       10.46       10.99      1.15 o 
  -5  10   1       64.58       52.87      2.98 o 
  -4  10   1        3.83        3.52      1.08 o 
  -3  10   1       80.28       71.63      1.61 o 
  -2  10   1       22.99       20.74      1.13 o 
  -1  10   1       34.00       33.43      1.18 o 
   0  10   1       12.62       10.89      0.65 o 
   1  10   1       61.66       54.68      1.15 o 
   2  10   1       32.85       33.80      1.14 o 
   3  10   1       58.36       51.41      1.25 o 
   4  10   1       30.49       29.49      1.37 o 
   5  10   1        0.00       -0.07      1.10 o 
   6  10   1       16.05       16.61      1.76 o 
   7  10   1        0.43        2.52      1.77 o 
   8  10   1        0.18       -0.17      1.21 o 
   9  10   1        7.60        4.97      2.11 o 
  -9  11   1       23.74       30.27      2.46 o 
  -8  11   1        3.21        3.12      1.87 o 
  -7  11   1        8.13       11.14      1.98 o 
  -6  11   1        9.35        8.57      1.20 o 
  -5  11   1        7.50        8.44      1.18 o 
  -4  11   1        0.43        0.94      1.11 o 
  -3  11   1       41.99       41.29      1.42 o 
  -2  11   1       19.82       16.55      1.15 o 
  -1  11   1       85.75       82.29      2.93 o 
   0  11   1        3.87        3.01      1.29 o 
   1  11   1       89.00       89.17      2.02 o 
   2  11   1        1.94        1.75      0.91 o 
   3  11   1       21.43       22.91      1.39 o 
   4  11   1       11.04        8.48      0.99 o 
   5  11   1        7.76        6.84      1.29 o 
   6  11   1        0.45        0.41      1.79 o 
   7  11   1        5.82        3.09      1.83 o 
   8  11   1        1.24        0.02      2.07 o 
  -7  12   1        0.07        0.30      1.82 o 
  -6  12   1        6.73        6.73      1.33 o 
  -5  12   1        1.27        2.37      1.23 o 
  -4  12   1        1.17        0.20      1.17 o 
  -3  12   1       14.24       12.79      1.95 o 
  -2  12   1       12.38       14.77      2.14 o 
  -1  12   1        7.82        6.28      1.79 o 
   0  12   1        1.96        2.28      2.21 o 
   1  12   1       14.22       17.85      1.67 o 
   2  12   1        0.39        1.77      1.33 o 
   3  12   1        0.16       -0.97      1.29 o 
   4  12   1        0.32        0.47      0.94 o 
   5  12   1        1.49        2.66      1.21 o 
   6  12   1       32.75       40.72      2.37 o 
   7  12   1        3.24        1.99      2.11 o 
  -7  13   1        0.96       -0.30      1.68 o 
  -6  13   1       10.53       10.47      2.13 o 
  -5  13   1        7.01        7.43      2.25 o 
  -4  13   1        0.01       -0.55      2.20 o 
  -3  13   1        5.21        5.89      2.10 o 
  -2  13   1        0.03        1.84      2.27 o 
  -1  13   1        1.18        2.41      2.27 o 
   0  13   1        0.01        0.46      1.80 o 
   1  13   1        2.15        0.06      2.18 o 
   2  13   1        1.36        0.81      2.25 o 
   3  13   1        0.07        0.80      1.82 o 
 -14   0   2       31.39       36.20      2.38 o 
 -13   0   2        3.87        8.66      1.89 o 
 -12   0   2       86.74       95.45      2.79 o 
 -11   0   2        2.38        0.53      1.71 o 
 -10   0   2       75.91       75.35      2.34 o 
  -9   0   2      202.13      186.67      2.02 o 
  -8   0   2       22.53       19.95      0.99 o 
  -7   0   2       66.27       70.28      1.19 o 
  -6   0   2       42.11       46.43      1.12 o 
  -5   0   2       43.23       34.86      0.56 o 
  -4   0   2      293.59      353.78      1.32 o 
  -3   0   2      128.42      109.77      1.03 o 
  -1   0   2      517.43      488.77      7.01 o 
   0   0   2     3570.46     3799.08     17.25 o 
   1   0   2       29.37       33.82      1.01 o 
   2   0   2      471.44      566.62      3.42 o 
   3   0   2       18.14       22.80      0.37 o 
   4   0   2     1391.64     1506.06     26.24 o 
   5   0   2       38.10       32.23      1.91 o 
   6   0   2        0.66        0.38      1.67 o 
   7   0   2        2.51        1.81      2.10 o 
   8   0   2      286.90      272.45      4.20 o 
   9   0   2        7.70        8.66      2.43 o 
  10   0   2      157.00      142.67      3.57 o 
  11   0   2        0.12        0.10      2.27 o 
  12   0   2        3.06        2.69      2.41 o 
 -14   1   2        1.16        2.96      2.25 o 
 -13   1   2        3.05        3.56      1.25 o 
 -12   1   2        0.04        0.66      0.97 o 
 -11   1   2        6.39        3.15      0.91 o 
 -10   1   2        6.12        6.36      0.88 o 
  -9   1   2        5.57        5.95      0.85 o 
  -8   1   2        9.08        9.03      0.76 o 
  -7   1   2       50.31       42.62      0.84 o 
  -6   1   2       87.76      102.46      0.99 o 
  -5   1   2      149.17      143.99      1.07 o 
  -4   1   2       16.29       14.97      0.42 o 
  -3   1   2        4.82        4.10      0.24 o 
  -2   1   2      121.54      150.47      0.88 o 
  -1   1   2      370.86      337.12      1.37 o 
   1   1   2        0.13       -0.07      0.49 o 
   2   1   2      139.68      125.76      1.03 o 
   3   1   2       12.04       13.89      0.47 o 
   4   1   2      316.12      364.44      2.70 o 
   5   1   2        0.55        0.72      1.11 o 
   6   1   2       90.28      104.53      2.91 o 
   7   1   2       38.10       40.52      1.65 o 
   8   1   2      113.73      106.28      3.78 o 
   9   1   2       48.47       43.42      1.97 o 
  10   1   2        0.20        0.73      1.41 o 
  11   1   2        0.10        0.65      1.91 o 
  12   1   2        5.39        7.16      2.09 o 
 -13   2   2        8.18       10.70      2.14 o 
 -12   2   2       71.13       68.50      1.75 o 
 -11   2   2       22.23       22.99      1.08 o 
 -10   2   2      186.82      175.06      1.74 o 
  -9   2   2        0.00        0.07      0.79 o 
  -8   2   2        0.00       -0.17      0.70 o 
  -7   2   2       71.52       69.84      1.62 o 
  -6   2   2      112.83      117.70      1.03 o 
  -5   2   2       14.13       16.59      0.46 o 
  -4   2   2      186.68      234.18      2.86 o 
  -3   2   2       62.38       62.23      0.82 o 
  -2   2   2      257.06      248.96      1.69 o 
  -1   2   2       86.43       87.10      0.49 o 
   0   2   2        9.87       14.40      0.54 o 
   1   2   2       42.28       39.18      1.03 o 
   2   2   2       64.17       69.26      0.53 o 
   3   2   2       66.48       68.40      0.87 o 
   4   2   2      415.44      467.84      3.91 o 
   5   2   2       51.68       49.71      1.44 o 
   6   2   2       16.44       31.88      6.91 o 
   7   2   2      236.76      222.87      3.03 o 
   8   2   2      136.69      132.72      3.42 o 
   9   2   2        7.30        8.55      1.96 o 
  10   2   2       15.43       15.89      2.43 o 
  11   2   2        0.01       -0.78      2.24 o 
  12   2   2        0.38        0.99      2.00 o 
 -13   3   2        0.15        0.32      1.73 o 
 -12   3   2        1.12        2.28      2.04 o 
 -11   3   2        0.34       -0.18      0.91 o 
 -10   3   2       35.08       35.31      1.08 o 
  -9   3   2      234.17      227.33      2.20 o 
  -8   3   2       35.58       38.56      0.92 o 
  -7   3   2        0.33        0.03      0.57 o 
  -6   3   2      105.02       94.17      1.40 o 
  -5   3   2        7.66        9.06      0.53 o 
  -4   3   2        0.19        0.52      0.36 o 
  -3   3   2       81.38       68.52      0.69 o 
  -2   3   2      984.68     1070.77      6.41 o 
  -1   3   2       10.28        7.57      0.32 o 
   0   3   2       82.49       76.53      0.81 o 
   1   3   2       71.04       60.45      0.60 o 
   2   3   2       28.65       30.87      0.47 o 
   3   3   2        0.79        1.51      0.46 o 
   4   3   2      692.86      792.72      3.00 o 
   5   3   2      262.55      236.72      1.83 o 
   6   3   2       14.97       16.57      2.00 o 
   7   3   2       38.27       36.18      2.18 o 
   8   3   2        6.18        4.38      1.93 o 
   9   3   2        6.37        5.47      1.93 o 
  10   3   2        0.07       -0.49      1.92 o 
  11   3   2        6.95        6.88      2.42 o 
  12   3   2        8.66        9.08      2.36 o 
 -13   4   2       12.18       13.24      2.48 o 
 -12   4   2        0.04        1.19      2.11 o 
 -11   4   2       11.82       11.41      1.43 o 
 -10   4   2       54.69       50.67      1.64 o 
  -9   4   2        0.65        2.16      0.72 o 
  -8   4   2      151.28      148.88      1.35 o 
  -7   4   2       10.86        9.54      0.59 o 
  -6   4   2        0.86        1.11      0.72 o 
  -5   4   2      176.65      176.60      0.97 o 
  -4   4   2      795.15      865.78      3.98 o 
  -3   4   2       23.04       20.47      0.73 o 
  -2   4   2      874.62     1003.21      2.75 o 
  -1   4   2        1.00        1.70      0.28 o 
   0   4   2        0.00        0.15      0.26 o 
   1   4   2       80.22       68.40      0.78 o 
   2   4   2       65.03       80.10      0.64 o 
   3   4   2       14.20       13.52      0.66 o 
   4   4   2     1092.98     1164.15     13.09 o 
   5   4   2       30.22       29.32      1.09 o 
   6   4   2      326.18      354.05      4.30 o 
   7   4   2        0.21        0.39      1.90 o 
   8   4   2       54.58       60.63      2.71 o 
   9   4   2        0.12       -1.14      2.15 o 
  10   4   2        1.32        0.09      2.08 o 
  11   4   2        0.15        0.38      2.32 o 
 -12   5   2        0.00       -0.02      2.12 o 
 -11   5   2        3.61        2.97      1.30 o 
 -10   5   2       77.02       74.81      3.22 o 
  -9   5   2       14.39       11.67      1.21 o 
  -8   5   2       43.36       43.39      0.84 o 
  -7   5   2        1.33        0.70      0.45 o 
  -6   5   2      135.10      140.59      1.68 o 
  -5   5   2       67.23       75.99      1.67 o 
  -4   5   2     1101.03     1206.11      3.71 o 
  -3   5   2       15.94       11.51      1.10 o 
  -2   5   2       89.13      113.01      1.56 o 
  -1   5   2      121.26      133.22      0.96 o 
   0   5   2       11.76       11.67      0.55 o 
   1   5   2        8.41       11.10      0.34 o 
   2   5   2       19.88       20.49      0.74 o 
   3   5   2      124.19      137.12      1.28 o 
   4   5   2      105.88      117.17      2.10 o 
   5   5   2        7.79        2.86      1.04 o 
   6   5   2       69.31       68.80      2.39 o 
   7   5   2       20.05       15.55      2.05 o 
   8   5   2       13.05       14.24      1.97 o 
   9   5   2        4.29        7.38      2.16 o 
  10   5   2        0.00        0.26      1.73 o 
  11   5   2        4.12        7.35      2.32 o 
 -12   6   2        2.41        3.21      2.40 o 
 -11   6   2        0.89        0.52      1.50 o 
 -10   6   2        0.41        0.42      1.10 o 
  -9   6   2       11.95       10.29      1.12 o 
  -8   6   2      126.26      115.77      4.93 o 
  -7   6   2        1.27        2.08      1.39 o 
  -6   6   2      433.20      400.39      5.49 o 
  -5   6   2       35.93       34.27      0.99 o 
  -4   6   2       89.09      107.46      1.30 o 
  -3   6   2      267.25      281.93      2.94 o 
  -2   6   2       72.47       97.58      0.94 o 
  -1   6   2        9.70       14.10      0.61 o 
   0   6   2       31.46       34.25      1.13 o 
   1   6   2        7.86       10.24      0.53 o 
   2   6   2       59.47       53.76      1.20 o 
   3   6   2      231.24      238.91      2.31 o 
   4   6   2      233.40      227.37      2.72 o 
   5   6   2       29.96       29.28      1.62 o 
   6   6   2       51.58       50.06      1.71 o 
   7   6   2       43.51       41.30      2.53 o 
   8   6   2        1.48        3.39      2.12 o 
   9   6   2       14.52       17.51      2.19 o 
  10   6   2        1.13        0.92      2.23 o 
  11   6   2       16.61       18.93      2.29 o 
 -11   7   2       24.32       24.48      2.32 o 
 -10   7   2        0.08       -0.95      1.15 o 
  -9   7   2       19.16       17.31      1.01 o 
  -8   7   2       23.17       25.43      0.99 o 
  -7   7   2        2.12        2.34      0.85 o 
  -6   7   2      173.91      169.95      4.27 o 
  -5   7   2      210.35      192.72      6.04 o 
  -4   7   2        0.00        0.46      1.38 o 
  -3   7   2       13.32       11.84      1.27 o 
  -2   7   2       29.59       30.22      0.67 o 
  -1   7   2       63.37       71.20      0.98 o 
   0   7   2       75.62       74.53      2.60 o 
   1   7   2      156.59      159.64      1.59 o 
   2   7   2       84.09       71.76      0.86 o 
   3   7   2       19.55       18.54      0.60 o 
   4   7   2      160.72      144.12      2.78 o 
   5   7   2        0.31        0.19      1.55 o 
   6   7   2      101.42       89.75      1.77 o 
   7   7   2        8.17        5.03      2.02 o 
   8   7   2        1.12        3.96      2.08 o 
   9   7   2        5.36        9.65      2.14 o 
  10   7   2        6.30        8.08      2.34 o 
 -10   8   2        0.08        0.30      1.24 o 
  -9   8   2        0.47        0.60      1.22 o 
  -8   8   2       44.29       44.01      2.22 o 
  -7   8   2        0.17       -0.46      1.53 o 
  -6   8   2       17.24       18.83      1.82 o 
  -5   8   2       33.08       28.00      1.77 o 
  -4   8   2        1.71       -0.05      1.46 o 
  -3   8   2       13.09       11.91      1.37 o 
  -2   8   2      177.02      155.90      1.62 o 
  -1   8   2       40.67       38.79      0.60 o 
   0   8   2      312.49      294.24      1.84 o 
   1   8   2        3.75        4.83      0.85 o 
   2   8   2      179.05      184.62      1.76 o 
   3   8   2       11.74       10.36      0.81 o 
   4   8   2        0.19       -0.03      1.65 o 
   5   8   2        7.29        6.30      1.77 o 
   6   8   2       41.06       37.37      2.02 o 
   7   8   2        0.64       -0.19      1.99 o 
   8   8   2       15.61       19.82      2.32 o 
   9   8   2        1.04        0.58      2.31 o 
 -10   9   2        1.38        2.77      2.29 o 
  -9   9   2        0.20        0.47      1.20 o 
  -8   9   2       10.72       11.64      1.22 o 
  -7   9   2        1.34        0.93      1.15 o 
  -6   9   2        0.00       -0.70      1.07 o 
  -5   9   2        0.00        0.04      1.11 o 
  -4   9   2        0.88        0.87      1.00 o 
  -3   9   2        5.56        6.71      0.69 o 
  -2   9   2        0.77        0.26      0.94 o 
  -1   9   2       50.31       50.77      0.86 o 
   0   9   2        0.32        0.30      0.64 o 
   1   9   2       13.94       12.45      0.74 o 
   2   9   2        2.36        2.07      0.65 o 
   3   9   2      169.07      179.99      3.47 o 
   4   9   2       14.31       13.09      2.06 o 
   5   9   2        5.63        4.25      1.90 o 
   6   9   2        0.14        0.27      1.53 o 
   7   9   2        4.01        6.81      2.19 o 
   8   9   2        0.49        2.38      1.54 o 
   9   9   2        9.85        8.60      2.60 o 
  -9  10   2        1.53        1.60      1.74 o 
  -8  10   2        6.94        9.17      1.25 o 
  -7  10   2        4.57        6.72      1.21 o 
  -6  10   2       20.29       19.33      1.31 o 
  -5  10   2       48.60       43.90      1.52 o 
  -4  10   2      124.08      126.01      2.65 o 
  -3  10   2        3.41        4.30      1.12 o 
  -2  10   2      163.83      152.57      2.04 o 
  -1  10   2       66.31       64.60      1.51 o 
   0  10   2      220.84      215.43      1.61 o 
   1  10   2      146.68      134.20      5.40 o 
   2  10   2      114.79      114.73      1.85 o 
   3  10   2        0.21        0.72      1.14 o 
   4  10   2       13.29       13.01      1.17 o 
   5  10   2        7.58        8.85      1.33 o 
   6  10   2       16.22       13.83      2.00 o 
   7  10   2        0.00       -0.44      1.31 o 
   8  10   2       36.76       39.77      1.85 o 
  -8  11   2        0.03        0.53      1.86 o 
  -7  11   2        7.93       11.45      1.41 o 
  -6  11   2       10.75       10.57      1.28 o 
  -5  11   2        0.94        0.87      1.11 o 
  -4  11   2        0.65       -0.19      1.18 o 
  -3  11   2       59.41       50.80      2.72 o 
  -2  11   2       40.83       43.49      1.40 o 
  -1  11   2       10.99        7.12      2.19 o 
   0  11   2       14.14       15.42      2.37 o 
   1  11   2       10.69       10.82      1.81 o 
   2  11   2       47.46       52.48      3.07 o 
   3  11   2        0.04       -0.63      1.11 o 
   4  11   2       15.51       10.87      1.32 o 
   5  11   2        3.03        3.81      1.26 o 
   6  11   2        9.54       13.51      2.06 o 
   7  11   2       13.55       15.29      2.30 o 
  -7  12   2        2.81        2.22      1.36 o 
  -6  12   2        2.30        1.03      1.25 o 
  -5  12   2        2.93        2.57      1.17 o 
  -4  12   2       10.78       11.29      1.30 o 
  -3  12   2        1.29        0.68      1.65 o 
  -2  12   2        0.45       -0.38      1.95 o 
  -1  12   2        0.26        0.64      2.16 o 
   0  12   2        6.54        7.30      2.35 o 
   1  12   2        0.08       -1.27      2.25 o 
   2  12   2        3.34        2.28      1.83 o 
   3  12   2        9.89       10.06      2.34 o 
   4  12   2        0.76        0.97      2.30 o 
   5  12   2        1.42        0.61      1.25 o 
   6  12   2        2.16        5.40      2.06 o 
  -7  13   2        5.39        6.38      2.02 o 
  -6  13   2        3.62        2.37      1.44 o 
  -5  13   2        1.21        1.28      2.14 o 
  -4  13   2       19.47       24.41      2.57 o 
  -3  13   2        0.76       -0.18      2.11 o 
  -2  13   2       12.46       13.21      2.31 o 
  -1  13   2       14.19       19.61      2.64 o 
   0  13   2        9.60       11.77      2.23 o 
   1  13   2        0.87        0.36      1.93 o 
   2  13   2        5.48        4.71      2.32 o 
 -14   1   3        0.00       -0.86      1.81 o 
 -13   1   3        9.44       10.62      1.35 o 
 -12   1   3       15.73       13.56      1.53 o 
 -11   1   3      264.57      271.86      2.68 o 
 -10   1   3        0.05       -0.14      0.79 o 
  -9   1   3      180.80      172.20      1.53 o 
  -8   1   3        0.09       -0.10      0.64 o 
  -7   1   3        6.26        6.88      0.46 o 
  -6   1   3        2.45        1.57      0.36 o 
  -5   1   3        3.59        3.46      0.26 o 
  -4   1   3       67.91       77.91      0.76 o 
  -3   1   3     2703.91     3009.95     13.95 o 
  -2   1   3       37.67       33.13      0.37 o 
  -1   1   3       67.85       68.21      0.95 o 
   0   1   3       74.47       68.94      0.59 o 
   1   1   3     1440.00     1648.44     11.14 o 
   2   1   3      188.25      199.46      1.72 o 
   3   1   3      157.46      143.00      1.70 o 
   4   1   3       98.10       97.50      0.91 o 
   5   1   3      341.55      385.35      2.82 o 
   6   1   3       29.53       26.40      1.49 o 
   7   1   3        7.99       10.71      1.38 o 
   8   1   3       11.67       11.18      1.38 o 
   9   1   3       84.76       83.65      2.20 o 
  10   1   3        9.34       11.06      1.54 o 
  11   1   3        1.47        4.54      2.62 o 
 -14   2   3        1.78        1.42      2.30 o 
 -13   2   3       10.61       11.09      2.21 o 
 -12   2   3        4.72        3.98      1.21 o 
 -11   2   3        0.00        0.45      1.11 o 
 -10   2   3       14.40       12.65      0.91 o 
  -9   2   3        4.35        5.99      0.74 o 
  -8   2   3       57.26       49.94      0.93 o 
  -7   2   3       16.21       13.79      0.63 o 
  -6   2   3       28.79       34.02      0.55 o 
  -5   2   3      101.88      127.82      1.41 o 
  -4   2   3        4.76        5.51      0.38 o 
  -3   2   3      823.99      906.37      3.07 o 
  -2   2   3       34.11       32.82      0.50 o 
  -1   2   3       57.46       53.18      0.54 o 
   0   2   3       42.73       39.20      0.61 o 
   1   2   3       47.31       47.51      0.98 o 
   2   2   3        0.48        0.26      0.63 o 
   3   2   3      148.86      161.43      1.17 o 
   4   2   3       20.21       25.95      0.76 o 
   5   2   3       65.98       86.59      1.10 o 
   6   2   3       55.52       60.33      2.05 o 
   7   2   3        0.06        1.45      1.76 o 
   8   2   3       20.95       23.29      1.74 o 
   9   2   3       18.96       17.86      2.22 o 
  10   2   3        9.23       10.14      2.48 o 
  11   2   3        0.12       -0.25      2.58 o 
 -13   3   3        5.18        5.46      2.21 o 
 -12   3   3        2.68        2.94      2.12 o 
 -11   3   3      177.70      170.48      2.13 o 
 -10   3   3        5.71        5.79      0.82 o 
  -9   3   3      132.02      114.20      1.94 o 
  -8   3   3        7.67        5.75      0.67 o 
  -7   3   3        5.48        4.26      0.56 o 
  -6   3   3        5.02        4.99      0.44 o 
  -5   3   3       37.31       45.09      0.56 o 
  -4   3   3        5.13        5.90      0.34 o 
  -3   3   3      186.43      195.57      1.49 o 
  -2   3   3       31.82       35.84      0.50 o 
  -1   3   3     1737.04     1926.28     12.74 o 
   0   3   3       33.00       31.20      0.60 o 
   1   3   3       59.88       87.25      1.58 o 
   2   3   3        8.66        8.08      0.46 o 
   3   3   3      114.81      114.35      0.97 o 
   4   3   3       39.82       35.71      0.99 o 
   5   3   3      238.07      278.77      2.05 o 
   6   3   3       40.05       37.70      1.06 o 
   7   3   3       15.11       14.11      2.07 o 
   8   3   3       62.32       53.72      2.52 o 
   9   3   3       47.35       45.02      2.88 o 
  10   3   3        3.19        4.90      2.23 o 
  11   3   3        0.27        0.41      2.53 o 
 -13   4   3        4.21        2.61      2.19 o 
 -12   4   3        4.70        2.95      1.78 o 
 -11   4   3       20.19       19.10      2.32 o 
 -10   4   3       32.01       26.23      1.33 o 
  -9   4   3        0.07       -0.19      0.67 o 
  -8   4   3      135.55      119.31      1.51 o 
  -7   4   3        5.32        6.17      0.53 o 
  -6   4   3        9.11        9.34      0.55 o 
  -5   4   3      186.58      194.62      1.27 o 
  -4   4   3       74.34       76.88      0.58 o 
  -3   4   3      134.04      141.05      0.70 o 
  -2   4   3        1.41        1.71      0.35 o 
  -1   4   3      709.30      735.69      2.38 o 
   0   4   3        3.26        3.74      0.51 o 
   1   4   3      315.82      362.99      4.67 o 
   2   4   3      106.75       97.31      1.03 o 
   3   4   3      162.13      172.05      1.01 o 
   4   4   3        8.13        7.89      0.89 o 
   5   4   3       24.23       22.05      1.08 o 
   6   4   3      338.72      302.03      5.08 o 
   7   4   3        5.56        5.67      2.25 o 
   8   4   3       30.90       28.47      2.63 o 
   9   4   3       13.04       13.90      2.50 o 
  10   4   3        6.08        6.33      2.52 o 
  11   4   3        2.99        6.21      2.23 o 
 -12   5   3        0.37       -0.10      2.15 o 
 -11   5   3        0.24        0.13      1.81 o 
 -10   5   3       43.90       39.99      1.36 o 
  -9   5   3        1.18        0.99      0.85 o 
  -8   5   3       20.48       18.41      0.61 o 
  -7   5   3     1078.33     1015.32      2.94 o 
  -6   5   3       20.67       23.37      0.54 o 
  -5   5   3      344.29      338.18      2.36 o 
  -4   5   3       36.00       32.22      1.11 o 
  -3   5   3      618.90      714.44      3.67 o 
  -2   5   3       15.21       12.69      0.42 o 
  -1   5   3      689.45      713.33      3.58 o 
   0   5   3       35.60       42.08      1.01 o 
   1   5   3      159.61      155.38      2.05 o 
   2   5   3       64.03       66.42      1.57 o 
   3   5   3       87.77       65.57      0.83 o 
   4   5   3       12.52       12.52      1.11 o 
   5   5   3      435.82      440.37      3.97 o 
   6   5   3       48.08       44.44      1.38 o 
   7   5   3        7.19        5.92      2.14 o 
   8   5   3       21.17       23.43      2.44 o 
   9   5   3       19.32       19.51      2.27 o 
  10   5   3        2.10        2.14      2.10 o 
 -12   6   3       21.52       26.04      1.83 o 
 -11   6   3       19.13       19.95      1.41 o 
 -10   6   3        4.47        3.20      1.14 o 
  -9   6   3       52.55       48.93      1.63 o 
  -8   6   3        2.10        2.01      0.81 o 
  -7   6   3       19.61       16.57      1.14 o 
  -6   6   3        7.23        4.36      1.06 o 
  -5   6   3       10.40       14.70      1.02 o 
  -4   6   3      117.98      103.57      1.48 o 
  -3   6   3      456.38      498.62      2.14 o 
  -2   6   3        1.72        4.83      0.37 o 
  -1   6   3       14.74       17.73      0.66 o 
   0   6   3       19.69       19.71      1.17 o 
   1   6   3        0.09        0.88      0.86 o 
   2   6   3       72.39       70.10      1.67 o 
   3   6   3       61.75       66.18      1.26 o 
   4   6   3        3.12        3.59      1.41 o 
   5   6   3        0.10       -0.48      1.20 o 
   6   6   3        7.52        4.97      1.11 o 
   7   6   3       19.67       16.60      2.30 o 
   8   6   3        3.45        2.53      2.13 o 
   9   6   3       10.22       15.69      2.56 o 
  10   6   3        2.86        6.87      2.38 o 
 -11   7   3        0.08        2.33      2.25 o 
 -10   7   3        0.06        0.58      1.17 o 
  -9   7   3       13.51       11.83      0.90 o 
  -8   7   3        2.69        3.05      1.01 o 
  -7   7   3      146.63      133.64      2.48 o 
  -6   7   3       12.38       10.17      1.03 o 
  -5   7   3      577.61      554.97      4.83 o 
  -4   7   3        6.77        7.08      0.89 o 
  -3   7   3       58.01       70.57      0.62 o 
  -2   7   3       16.44       20.45      0.47 o 
  -1   7   3        0.19        0.53      0.53 o 
   0   7   3       11.95       13.05      1.17 o 
   1   7   3        6.63        6.18      0.93 o 
   2   7   3        0.02        0.45      0.81 o 
   3   7   3       48.76       45.39      1.19 o 
   4   7   3        0.11       -0.71      1.46 o 
   5   7   3        6.91        2.93      1.62 o 
   6   7   3        8.59        5.77      1.20 o 
   7   7   3        2.45        1.76      2.11 o 
   8   7   3        0.23       -0.16      2.18 o 
   9   7   3       18.83       26.03      2.66 o 
 -10   8   3        7.61        6.99      1.66 o 
  -9   8   3        0.04       -0.08      1.13 o 
  -8   8   3        0.71        0.61      1.93 o 
  -7   8   3       15.73       10.54      1.64 o 
  -6   8   3       38.83       35.75      2.09 o 
  -5   8   3        5.28        6.27      1.67 o 
  -4   8   3      135.05      120.88      1.60 o 
  -3   8   3        6.21        6.82      0.77 o 
  -2   8   3        0.01        0.22      1.26 o 
  -1   8   3        0.09        1.18      1.18 o 
   0   8   3       49.97       49.63      1.30 o 
   1   8   3        0.01       -0.34      0.91 o 
   2   8   3      114.41      115.79      2.12 o 
   3   8   3       14.61       17.68      1.02 o 
   4   8   3       23.63       22.39      1.87 o 
   5   8   3       12.32       13.05      1.80 o 
   6   8   3        3.23        0.63      1.20 o 
   7   8   3        0.02        0.60      1.98 o 
   8   8   3        4.12        1.90      2.13 o 
 -10   9   3        0.05       -0.09      2.14 o 
  -9   9   3        3.34        3.69      2.07 o 
  -8   9   3        3.28        5.58      1.97 o 
  -7   9   3       10.20       13.30      1.64 o 
  -6   9   3       10.97        7.92      1.74 o 
  -5   9   3       26.52       21.63      1.09 o 
  -4   9   3       58.73       53.76      2.00 o 
  -3   9   3      182.04      182.08      2.97 o 
  -2   9   3       39.64       39.50      1.34 o 
  -1   9   3      178.76      159.41      2.82 o 
   0   9   3       13.95       15.73      1.13 o 
   1   9   3      305.63      305.32      2.50 o 
   2   9   3       16.23       15.05      1.06 o 
   3   9   3      215.85      219.70      3.70 o 
   4   9   3       12.91       14.94      2.00 o 
   5   9   3       31.15       33.62      2.07 o 
   6   9   3        3.28        4.76      1.35 o 
   7   9   3       36.14       38.76      2.71 o 
   8   9   3        3.11        4.24      2.31 o 
  -9  10   3        2.00        5.13      2.20 o 
  -8  10   3       27.12       31.67      2.47 o 
  -7  10   3       15.57       12.83      1.81 o 
  -6  10   3        3.52        5.39      1.80 o 
  -5  10   3        4.37        2.38      1.20 o 
  -4  10   3        1.02       -0.79      1.16 o 
  -3  10   3        1.69        1.76      1.24 o 
  -2  10   3       30.87       32.02      1.37 o 
  -1  10   3        0.30        0.35      1.04 o 
   0  10   3        3.87        3.43      1.06 o 
   1  10   3       12.70       13.87      1.14 o 
   2  10   3        0.07       -0.53      2.12 o 
   3  10   3        7.58        7.42      1.69 o 
   4  10   3        5.06        4.47      1.98 o 
   5  10   3        5.86        3.03      1.90 o 
   6  10   3       16.14       19.98      1.92 o 
   7  10   3        1.08        3.25      2.58 o 
  -8  11   3        8.17       10.90      1.48 o 
  -7  11   3        1.14        0.80      1.26 o 
  -6  11   3        0.65        1.62      1.16 o 
  -5  11   3       11.08        9.54      1.28 o 
  -4  11   3        7.46        4.36      1.17 o 
  -3  11   3       11.80       11.94      1.27 o 
  -2  11   3        3.65        2.10      1.10 o 
  -1  11   3       28.52       23.17      2.41 o 
   0  11   3        7.56        7.49      2.04 o 
   1  11   3       12.33       11.33      2.26 o 
   2  11   3       29.29       24.60      2.31 o 
   3  11   3        0.90        0.71      1.19 o 
   4  11   3        3.14        3.05      1.22 o 
   5  11   3        6.35        8.04      1.40 o 
   6  11   3        0.01        1.02      1.31 o 
  -7  12   3        0.19        1.08      1.20 o 
  -6  12   3        3.92        2.79      1.53 o 
  -5  12   3       11.93       11.86      1.39 o 
  -4  12   3        0.31        0.23      1.20 o 
  -3  12   3       11.36       12.62      2.07 o 
  -2  12   3       18.30       17.47      2.22 o 
  -1  12   3        6.95        5.81      1.97 o 
   0  12   3        4.71        3.29      1.99 o 
   1  12   3       10.70        7.92      2.13 o 
   2  12   3        0.45        0.99      2.18 o 
   3  12   3        9.09        8.43      2.47 o 
   4  12   3        0.44       -1.23      2.14 o 
   5  12   3        5.10        3.82      1.29 o 
   6  12   3       11.03       11.90      1.90 o 
  -6  13   3        0.07        0.53      1.35 o 
  -5  13   3        4.54        3.04      2.04 o 
  -4  13   3        0.28        0.83      2.32 o 
  -3  13   3        8.85        8.91      2.36 o 
  -2  13   3        2.60        5.27      2.42 o 
  -1  13   3        4.04        5.01      1.81 o 
   0  13   3        1.36        0.84      2.18 o 
 -14   0   4       42.50       43.73      2.48 o 
 -13   0   4        4.86        5.03      1.72 o 
 -12   0   4        0.10        0.04      1.79 o 
 -11   0   4      119.76      108.68      2.75 o 
 -10   0   4      193.73      172.42      3.06 o 
  -9   0   4       36.60       38.24      1.79 o 
  -8   0   4       18.17       20.22      1.43 o 
  -7   0   4       40.86       32.15      1.52 o 
  -6   0   4      400.02      410.58      4.41 o 
  -5   0   4       85.68       69.07      1.23 o 
  -4   0   4     1658.62     1772.22     15.51 o 
  -3   0   4      108.53      103.76      1.81 o 
  -2   0   4     1739.10     1874.91     13.74 o 
  -1   0   4      114.06      101.05      1.35 o 
   0   0   4        2.11        0.53      0.51 o 
   1   0   4      106.09      117.77      1.45 o 
   2   0   4     1725.86     1920.22     29.59 o 
   3   0   4       36.73       40.78      2.02 o 
   4   0   4       19.26       25.71      2.15 o 
   5   0   4        2.55        2.39      0.42 o 
   6   0   4       13.22       18.05      2.26 o 
   7   0   4        0.33        0.92      1.84 o 
   8   0   4        0.09       -0.93      2.27 o 
   9   0   4        9.56        6.47      2.64 o 
  10   0   4       39.99       38.89      2.71 o 
 -14   1   4        3.05        6.55      2.17 o 
 -13   1   4        3.47        2.48      1.23 o 
 -12   1   4        0.30       -0.64      1.27 o 
 -11   1   4       29.46       30.11      1.61 o 
 -10   1   4        3.71        3.74      1.08 o 
  -9   1   4       11.99       11.48      1.05 o 
  -8   1   4        1.48        1.18      0.54 o 
  -7   1   4        0.30        0.05      0.43 o 
  -6   1   4        0.13       -0.24      0.36 o 
  -5   1   4        0.96        0.89      0.29 o 
  -4   1   4        6.57        8.81      0.56 o 
  -3   1   4      173.85      159.75      1.27 o 
  -2   1   4     2575.48     2729.37     12.12 o 
  -1   1   4      164.46      145.12      0.78 o 
   0   1   4      260.31      257.47      1.36 o 
   1   1   4       19.09       17.31      0.77 o 
   2   1   4      105.77      102.30      1.51 o 
   3   1   4        0.77       -0.09      1.06 o 
   4   1   4      103.12      106.61      3.62 o 
   5   1   4        9.31        7.02      0.53 o 
   6   1   4       35.95       35.34      1.65 o 
   7   1   4        4.97        2.83      1.64 o 
   8   1   4        0.29       -0.49      1.65 o 
   9   1   4        3.73        4.87      1.57 o 
  10   1   4        0.33        3.25      1.86 o 
 -14   2   4       28.89       31.54      2.25 o 
 -13   2   4        0.33        0.57      1.96 o 
 -12   2   4        0.13       -0.33      1.13 o 
 -11   2   4        4.37        2.64      1.10 o 
 -10   2   4      281.21      270.45      2.52 o 
  -9   2   4       15.97       17.11      0.77 o 
  -8   2   4       14.88       13.00      0.61 o 
  -7   2   4       49.13       53.07      0.79 o 
  -6   2   4       64.11       61.56      0.65 o 
  -5   2   4        4.81        5.68      0.25 o 
  -4   2   4      212.41      234.81      1.36 o 
  -3   2   4       51.79       52.98      0.51 o 
  -2   2   4     4715.19     5267.33     27.14 o 
  -1   2   4       10.20        7.19      0.56 o 
   0   2   4     1382.61     1562.49      4.47 o 
   1   2   4        7.29        5.25      0.71 o 
   2   2   4      192.39      235.65      2.51 o 
   3   2   4       36.37       42.36      1.42 o 
   4   2   4        0.36        0.25      0.23 o 
   5   2   4       78.87       73.97      1.14 o 
   6   2   4        1.76        1.31      1.38 o 
   7   2   4       46.48       47.28      1.96 o 
   8   2   4       92.74       99.78      2.48 o 
   9   2   4        0.45       -0.93      2.49 o 
  10   2   4       12.79       10.31      2.74 o 
 -13   3   4        7.76        9.87      1.85 o 
 -12   3   4       33.12       38.07      2.51 o 
 -11   3   4        0.04        0.21      1.04 o 
 -10   3   4        5.47        5.95      0.97 o 
  -9   3   4      108.66      102.90      1.09 o 
  -8   3   4       61.01       60.52      0.88 o 
  -7   3   4      173.09      160.06      1.60 o 
  -6   3   4        9.08       10.76      0.47 o 
  -5   3   4      152.43      151.53      1.26 o 
  -4   3   4      333.54      369.69      3.14 o 
  -3   3   4        0.68        0.39      0.38 o 
  -2   3   4       15.13       10.56      0.58 o 
  -1   3   4        5.21        4.50      0.64 o 
   0   3   4        4.00        1.46      1.15 o 
   1   3   4       21.92       22.00      0.99 o 
   2   3   4      245.72      285.92      2.26 o 
   3   3   4        1.80        1.63      0.49 o 
   4   3   4        7.92        7.58      0.33 o 
   5   3   4        9.00        7.55      0.82 o 
   6   3   4        7.85        7.19      1.95 o 
   7   3   4      136.83      128.22      3.59 o 
   8   3   4       29.56       36.76      2.54 o 
   9   3   4        0.97        1.46      2.49 o 
  10   3   4        9.19       10.15      2.49 o 
 -13   4   4        2.14        2.23      1.47 o 
 -12   4   4        5.28        6.33      1.47 o 
 -11   4   4        1.68        1.22      1.33 o 
 -10   4   4       99.29       91.97      2.83 o 
  -9   4   4       28.36       32.48      0.78 o 
  -8   4   4       75.04       76.72      1.46 o 
  -7   4   4       67.99       64.10      0.83 o 
  -6   4   4      452.60      448.38      2.78 o 
  -5   4   4       16.65       12.48      0.44 o 
  -4   4   4       31.03       45.80      0.67 o 
  -3   4   4        6.72        4.86      0.42 o 
  -2   4   4        0.22        1.68      1.15 o 
  -1   4   4       65.64       61.09      1.63 o 
   0   4   4       32.39       36.15      1.49 o 
   1   4   4        1.01        0.09      1.01 o 
   2   4   4        0.43        1.13      0.55 o 
   3   4   4       15.73       12.07      0.59 o 
   4   4   4        0.03       -0.55      0.97 o 
   5   4   4        2.05        1.45      0.92 o 
   6   4   4      141.12      161.85      1.88 o 
   7   4   4        5.44        7.16      2.29 o 
   8   4   4       26.70       31.28      2.36 o 
   9   4   4        2.04        1.07      2.42 o 
  10   4   4        5.13        5.67      2.54 o 
 -13   5   4        3.34        2.59      1.95 o 
 -12   5   4       16.55       12.25      1.51 o 
 -11   5   4        0.39        0.51      1.30 o 
 -10   5   4       53.64       50.44      1.70 o 
  -9   5   4       42.00       40.53      1.56 o 
  -8   5   4       52.16       54.29      1.06 o 
  -7   5   4        0.89        0.21      0.62 o 
  -6   5   4      640.40      644.65      4.09 o 
  -5   5   4        1.28        0.67      0.36 o 
  -4   5   4       29.04       32.54      0.53 o 
  -3   5   4        1.59        3.39      0.49 o 
  -2   5   4       16.26       13.21      0.68 o 
  -1   5   4       14.21       15.76      0.73 o 
   0   5   4       52.34       49.26      0.95 o 
   1   5   4       22.03       22.30      1.40 o 
   2   5   4       89.80       82.17      1.96 o 
   3   5   4        3.86        3.77      0.79 o 
   4   5   4       80.16       84.03      2.40 o 
   5   5   4        0.08       -0.37      1.04 o 
   6   5   4        2.08        1.37      1.55 o 
   7   5   4       57.62       50.42      2.90 o 
   8   5   4        2.68        6.73      2.45 o 
   9   5   4        5.01        3.83      2.44 o 
 -13   6   4        0.00       -0.28      2.03 o 
 -12   6   4        0.06        1.40      1.26 o 
 -11   6   4        1.35        0.52      1.18 o 
 -10   6   4        8.25       11.51      1.32 o 
  -9   6   4       17.73       14.76      1.36 o 
  -8   6   4       17.52       15.48      0.86 o 
  -7   6   4        0.35        1.20      1.09 o 
  -6   6   4     1147.84     1136.02      5.67 o 
  -5   6   4      102.77      111.35      1.78 o 
  -4   6   4      333.55      353.15      2.29 o 
  -3   6   4        0.10       -0.03      0.46 o 
  -2   6   4      197.76      228.98      1.72 o 
  -1   6   4        0.37        0.56      1.11 o 
   0   6   4      320.22      305.12      1.92 o 
   1   6   4       34.91       39.33      0.91 o 
   2   6   4      604.00      620.25      4.45 o 
   3   6   4       76.14       75.28      1.44 o 
   4   6   4      393.85      386.52      2.98 o 
   5   6   4       15.71       14.59      1.39 o 
   6   6   4       77.82       75.92      1.73 o 
   7   6   4       27.56       26.27      2.12 o 
   8   6   4        0.28        0.54      2.10 o 
   9   6   4        1.01        2.76      2.33 o 
 -11   7   4       22.46       27.82      2.23 o 
 -10   7   4       10.36       10.89      1.35 o 
  -9   7   4        0.00        0.81      1.15 o 
  -8   7   4      105.48      106.89      1.92 o 
  -7   7   4        7.92        6.68      1.06 o 
  -6   7   4        3.36        5.41      1.15 o 
  -5   7   4      112.23       98.79      1.69 o 
  -4   7   4        0.06       -0.44      0.92 o 
  -3   7   4       56.33       53.06      2.07 o 
  -2   7   4       88.71       91.10      2.16 o 
  -1   7   4       13.06       11.57      1.38 o 
   0   7   4       22.54       22.52      1.42 o 
   1   7   4       49.09       46.21      1.72 o 
   2   7   4       22.16       24.86      1.16 o 
   3   7   4      143.93      140.42      1.80 o 
   4   7   4        4.98        2.73      1.64 o 
   5   7   4        0.86        0.17      1.12 o 
   6   7   4        0.71        0.79      1.16 o 
   7   7   4       11.50       11.81      2.17 o 
   8   7   4        5.33        9.75      2.59 o 
 -10   8   4       28.57       39.63      2.67 o 
  -9   8   4        0.66       -1.17      2.02 o 
  -8   8   4        0.08        0.23      1.54 o 
  -7   8   4       24.81       23.88      1.34 o 
  -6   8   4        0.29        2.85      1.04 o 
  -5   8   4       29.06       27.78      1.19 o 
  -4   8   4       10.50       12.78      1.00 o 
  -3   8   4       17.47       14.67      0.91 o 
  -2   8   4       53.35       47.90      1.79 o 
  -1   8   4        6.54        7.01      1.36 o 
   0   8   4        0.01       -1.05      1.27 o 
   1   8   4        2.62        1.51      1.00 o 
   2   8   4        1.72        2.04      1.03 o 
   3   8   4       13.90       14.78      1.10 o 
   4   8   4        5.96        5.44      1.81 o 
   5   8   4        3.94        2.99      1.33 o 
   6   8   4        2.33        3.61      1.24 o 
   7   8   4       11.18       14.34      2.49 o 
 -10   9   4        4.04        5.90      2.14 o 
  -9   9   4        7.41        8.53      2.02 o 
  -8   9   4        3.62        4.66      2.01 o 
  -7   9   4        1.31        0.09      1.11 o 
  -6   9   4        0.26        0.30      1.02 o 
  -5   9   4       15.57        9.53      1.05 o 
  -4   9   4       15.68       16.61      1.65 o 
  -3   9   4        0.70        1.91      1.56 o 
  -2   9   4       15.38       12.39      1.54 o 
  -1   9   4        3.36        3.47      1.37 o 
   0   9   4        0.46        0.10      1.06 o 
   1   9   4       14.40       11.79      1.07 o 
   2   9   4       11.71       14.10      1.15 o 
   3   9   4       12.07        9.24      2.04 o 
   4   9   4        0.02        0.47      1.71 o 
   5   9   4        2.33        1.68      1.77 o 
   6   9   4        1.19       -0.26      1.37 o 
   7   9   4        6.22        6.72      2.51 o 
  -9  10   4        1.59        2.85      1.93 o 
  -8  10   4       14.83       19.51      2.31 o 
  -7  10   4        8.96        6.53      2.02 o 
  -6  10   4        1.94        0.88      1.55 o 
  -5  10   4        0.57       -0.77      1.73 o 
  -4  10   4       14.92       14.49      1.74 o 
  -3  10   4       25.17       18.95      1.74 o 
  -2  10   4      161.32      162.92      3.82 o 
  -1  10   4       93.62       90.85      1.84 o 
   0  10   4       39.45       38.20      1.42 o 
   1  10   4        0.06        0.83      1.92 o 
   2  10   4       11.66       10.69      2.20 o 
   3  10   4       24.22       21.72      2.00 o 
   4  10   4        4.86        4.21      1.66 o 
   5  10   4        1.15        1.92      1.82 o 
   6  10   4       11.40       14.19      1.58 o 
  -9  11   4       31.38       30.07      2.41 o 
  -8  11   4        2.53        5.67      2.23 o 
  -7  11   4       28.31       34.07      2.48 o 
  -6  11   4        4.18        3.01      1.67 o 
  -5  11   4        3.14        2.46      1.33 o 
  -4  11   4       22.58       22.31      1.46 o 
  -3  11   4       15.52       16.61      2.62 o 
  -2  11   4        0.01        0.38      1.14 o 
  -1  11   4        2.19        3.38      2.11 o 
   0  11   4        7.92        5.29      2.17 o 
   1  11   4       25.13       25.27      2.47 o 
   2  11   4       27.63       22.27      2.42 o 
   3  11   4        8.94        7.78      2.28 o 
   4  11   4       12.15       12.41      2.14 o 
   5  11   4       17.43       20.97      2.09 o 
   6  11   4       11.26       15.39      2.23 o 
  -8  12   4        0.12        1.25      1.84 o 
  -7  12   4        0.84        1.38      1.44 o 
  -6  12   4        1.16        1.73      1.35 o 
  -5  12   4        0.06        0.45      1.31 o 
  -4  12   4        5.64        6.85      1.27 o 
  -3  12   4        0.14       -0.81      2.21 o 
  -2  12   4        0.40        1.60      1.90 o 
  -1  12   4        0.26       -0.77      2.12 o 
   0  12   4        0.37        0.30      1.92 o 
   1  12   4        8.38        5.25      2.32 o 
   2  12   4       16.83       20.32      2.20 o 
   3  12   4        0.02       -0.67      1.95 o 
  -6  13   4       10.32        9.95      1.93 o 
 -14   1   5        2.18        0.70      2.11 o 
 -13   1   5       18.47       20.30      1.47 o 
 -12   1   5        8.55       10.17      1.11 o 
 -11   1   5       41.51       41.00      1.29 o 
 -10   1   5       16.32       15.09      1.05 o 
  -9   1   5      128.49      113.22      1.34 o 
  -8   1   5        9.09        8.99      0.82 o 
  -7   1   5       90.08       85.68      0.91 o 
  -6   1   5       57.83       58.52      0.91 o 
  -5   1   5      482.23      509.04      2.15 o 
  -4   1   5      160.37      168.55      1.37 o 
  -3   1   5     1417.81     1639.46      9.00 o 
  -2   1   5       72.42       75.05      0.75 o 
  -1   1   5      503.69      555.84      1.84 o 
   0   1   5       14.87       15.26      0.70 o 
   1   1   5      122.83      132.91      1.37 o 
   2   1   5       33.48       34.80      1.32 o 
   3   1   5       82.60       95.80      4.07 o 
   4   1   5        0.09        0.61      1.36 o 
   5   1   5       16.02       15.62      1.60 o 
   6   1   5        1.59        2.82      1.42 o 
   7   1   5       62.15       63.69      2.24 o 
   8   1   5       12.79       14.70      1.76 o 
   9   1   5       48.60       57.48      3.87 o 
 -14   2   5        4.12        5.47      2.20 o 
 -13   2   5       12.60       15.83      1.75 o 
 -12   2   5       56.19       54.84      1.69 o 
 -11   2   5        4.53        4.66      0.97 o 
 -10   2   5       23.37       22.99      1.11 o 
  -9   2   5       18.39       17.68      0.86 o 
  -8   2   5      128.95      116.32      1.52 o 
  -7   2   5       55.46       54.76      1.02 o 
  -6   2   5       21.16       19.13      0.77 o 
  -5   2   5        0.03       -0.01      0.65 o 
  -4   2   5       10.49       10.84      0.47 o 
  -3   2   5        0.08        0.36      0.42 o 
  -2   2   5       13.38       13.65      0.52 o 
  -1   2   5      347.74      389.85      1.61 o 
   0   2   5       22.43       19.95      1.00 o 
   1   2   5       82.93       85.49      1.19 o 
   2   2   5       16.29       18.22      1.40 o 
   3   2   5      103.52      112.96      1.97 o 
   4   2   5        3.53        2.95      1.42 o 
   5   2   5        0.58        0.68      1.25 o 
   6   2   5        0.13       -0.31      1.58 o 
   7   2   5       40.13       40.39      2.04 o 
   8   2   5        1.54        0.63      2.54 o 
   9   2   5        1.44        1.61      2.66 o 
 -13   3   5       23.89       24.03      1.72 o 
 -12   3   5        1.47        2.13      1.27 o 
 -11   3   5        0.11        0.40      1.33 o 
 -10   3   5       39.88       34.78      1.68 o 
  -9   3   5       23.88       18.60      0.97 o 
  -8   3   5        2.89        3.33      0.75 o 
  -7   3   5      414.77      410.37      1.41 o 
  -6   3   5       61.73       58.62      1.04 o 
  -5   3   5      287.85      298.88      3.01 o 
  -4   3   5       30.72       25.14      1.17 o 
  -3   3   5       10.16        9.65      0.53 o 
  -2   3   5       19.70       19.34      0.67 o 
  -1   3   5      301.33      330.67      3.34 o 
   0   3   5       87.47       83.60      1.45 o 
   1   3   5       66.56       51.77      1.68 o 
   2   3   5        2.12        0.51      0.95 o 
   3   3   5        5.83        5.66      1.66 o 
   4   3   5        4.52        4.74      1.81 o 
   5   3   5        3.74        5.73      1.52 o 
   6   3   5       22.33       21.28      2.27 o 
   7   3   5        7.14        5.98      2.35 o 
   8   3   5        3.66        6.18      2.61 o 
   9   3   5       29.56       32.12      3.14 o 
 -13   4   5        9.84       10.96      3.01 o 
 -12   4   5        0.00        0.49      1.43 o 
 -11   4   5       13.94       13.99      1.52 o 
 -10   4   5        0.04        0.25      1.23 o 
  -9   4   5        1.87        0.92      0.82 o 
  -8   4   5      155.54      147.74      1.61 o 
  -7   4   5      229.97      233.13      1.22 o 
  -6   4   5        0.03        0.41      0.71 o 
  -5   4   5      225.53      229.45      1.91 o 
  -4   4   5       29.69       27.30      0.82 o 
  -3   4   5      577.40      647.28      3.74 o 
  -2   4   5        0.95        0.39      1.23 o 
  -1   4   5      449.90      490.83      4.13 o 
   0   4   5       20.97       20.44      1.43 o 
   1   4   5      394.95      415.42     13.27 o 
   2   4   5       43.36       43.19      1.43 o 
   3   4   5      121.67      110.93      1.88 o 
   4   4   5       11.21       11.85      1.05 o 
   5   4   5       21.72       23.49      1.13 o 
   6   4   5       13.53       12.95      2.49 o 
   7   4   5        9.31        9.87      2.27 o 
   8   4   5       19.16       11.94      2.75 o 
   9   4   5        3.12        2.47      1.99 o 
 -13   5   5        2.39        4.80      2.21 o 
 -12   5   5        3.77        2.64      1.32 o 
 -11   5   5        0.31        0.97      1.38 o 
 -10   5   5       13.55       11.75      1.45 o 
  -9   5   5       99.13       94.59      2.04 o 
  -8   5   5       46.96       43.74      1.30 o 
  -7   5   5      323.54      320.61      1.74 o 
  -6   5   5       31.24       25.95      0.81 o 
  -5   5   5      516.51      546.75      3.20 o 
  -4   5   5        3.51        2.61      0.67 o 
  -3   5   5       23.43       21.89      1.70 o 
  -2   5   5        0.71        1.88      1.47 o 
  -1   5   5       55.36       54.70      1.94 o 
   0   5   5        2.13        1.09      1.27 o 
   1   5   5      350.15      375.58      3.82 o 
   2   5   5        7.97        7.53      1.25 o 
   3   5   5      240.18      251.21      2.58 o 
   4   5   5       43.09       46.26      1.46 o 
   5   5   5       98.30       96.75      1.86 o 
   6   5   5       25.00       25.95      2.54 o 
   7   5   5       33.47       38.91      2.93 o 
   8   5   5        0.38        0.26      2.35 o 
 -13   6   5       11.76        9.95      2.08 o 
 -12   6   5       10.02       14.01      1.60 o 
 -11   6   5        1.22        1.21      1.30 o 
 -10   6   5        0.59        0.19      1.30 o 
  -9   6   5        0.47        0.13      0.98 o 
  -8   6   5       10.21       10.66      0.99 o 
  -7   6   5       26.23       34.85      1.17 o 
  -6   6   5        0.72        0.08      0.56 o 
  -5   6   5      252.57      253.96      2.49 o 
  -4   6   5       39.56       33.72      2.53 o 
  -3   6   5        6.17        7.56      1.57 o 
  -2   6   5        6.58        3.86      1.48 o 
  -1   6   5        3.05        2.10      1.35 o 
   0   6   5        4.99        4.96      1.51 o 
   1   6   5       70.59       70.32      2.07 o 
   2   6   5       55.76       52.35      1.93 o 
   3   6   5       59.84       60.75      1.30 o 
   4   6   5       29.81       28.45      1.31 o 
   5   6   5        7.16        5.09      1.22 o 
   6   6   5        1.02        2.16      2.34 o 
   7   6   5        3.77        7.01      2.42 o 
   8   6   5        8.72        9.46      2.43 o 
 -11   7   5       31.64       32.44      2.75 o 
 -10   7   5        6.07        6.66      1.10 o 
  -9   7   5       19.09       21.54      1.15 o 
  -8   7   5        2.98        3.61      1.01 o 
  -7   7   5       17.48       14.13      1.24 o 
  -6   7   5        2.56        2.32      1.12 o 
  -5   7   5       54.94       48.27      1.40 o 
  -4   7   5        0.01        0.21      0.92 o 
  -3   7   5        4.10        3.86      1.62 o 
  -2   7   5        0.53        0.67      1.32 o 
  -1   7   5       24.41       19.83      1.66 o 
   0   7   5        3.64        4.92      1.47 o 
   1   7   5       32.48       30.58      1.71 o 
   2   7   5        0.00        0.37      1.35 o 
   3   7   5      173.43      179.62      2.11 o 
   4   7   5        1.61        1.70      1.17 o 
   5   7   5       23.54       21.54      1.46 o 
   6   7   5        3.79        2.48      2.35 o 
   7   7   5        0.40        1.04      2.52 o 
 -11   8   5       14.82       21.04      2.58 o 
 -10   8   5        6.48        6.22      1.59 o 
  -9   8   5        0.25       -0.37      1.36 o 
  -8   8   5        8.74        7.22      1.32 o 
  -7   8   5       43.85       36.98      1.42 o 
  -6   8   5        1.45        0.67      1.04 o 
  -5   8   5       16.64       12.19      1.14 o 
  -4   8   5       98.48       89.98      4.43 o 
  -3   8   5       73.54       73.27      2.28 o 
  -2   8   5       22.63       22.25      1.75 o 
  -1   8   5       31.39       27.67      1.83 o 
   0   8   5       12.19       14.08      1.60 o 
   1   8   5       28.04       28.89      1.65 o 
   2   8   5       27.24       23.20      1.29 o 
   3   8   5        7.77        8.97      1.12 o 
   4   8   5       26.47       22.71      1.46 o 
   5   8   5        2.11        0.93      1.19 o 
   6   8   5        0.49        0.19      1.20 o 
 -11   9   5       41.53       44.10      2.72 o 
 -10   9   5        0.13        3.71      2.10 o 
  -9   9   5       42.59       51.87      1.77 o 
  -8   9   5        1.04        0.46      1.21 o 
  -7   9   5        2.42        4.79      1.18 o 
  -6   9   5       42.18       39.46      1.41 o 
  -5   9   5        8.19        7.38      1.64 o 
  -4   9   5        3.98        2.86      1.80 o 
  -3   9   5      119.54      119.67      2.86 o 
  -2   9   5       14.43       15.53      1.72 o 
  -1   9   5      152.18      164.26      3.00 o 
   0   9   5       16.00       15.50      1.64 o 
   1   9   5        0.16        0.24      1.09 o 
   2   9   5       30.44       30.41      2.00 o 
   3   9   5        0.70        0.69      1.53 o 
   4   9   5        2.82        3.99      1.88 o 
   5   9   5        1.95        1.43      1.24 o 
   6   9   5        1.85        2.23      1.76 o 
  -9  10   5        0.00        0.34      2.31 o 
  -8  10   5        9.70       10.29      2.26 o 
  -7  10   5       19.01       25.62      2.32 o 
  -6  10   5        2.91        1.76      1.89 o 
  -5  10   5       16.17       15.36      1.97 o 
  -4  10   5        2.93        2.85      1.78 o 
  -3  10   5        2.44        3.76      1.63 o 
  -2  10   5        2.53        3.39      1.56 o 
  -1  10   5        7.88       10.92      1.68 o 
   0  10   5       18.55       19.94      1.38 o 
   1  10   5       22.16       25.72      2.33 o 
   2  10   5        0.11        1.44      1.67 o 
   3  10   5       26.35       21.49      2.13 o 
   4  10   5        1.27        1.84      1.82 o 
   5  10   5        1.11        1.91      1.85 o 
   6  10   5       11.46       15.96      1.94 o 
  -8  11   5        1.89        1.14      1.82 o 
  -7  11   5       19.19       19.87      2.38 o 
  -6  11   5        0.00        0.10      1.91 o 
  -5  11   5        0.90        0.33      1.55 o 
  -4  11   5        0.36       -0.59      1.65 o 
  -3  11   5       20.83       19.11      1.93 o 
  -2  11   5        7.49        9.53      1.34 o 
  -1  11   5       59.85       61.14      2.85 o 
   0  11   5       12.35        9.62      2.04 o 
   1  11   5        5.65        8.65      1.98 o 
   2  11   5        0.11        1.22      1.72 o 
   3  11   5        6.62        7.69      2.34 o 
   4  11   5        1.21        0.08      2.00 o 
   5  11   5        0.71        2.14      2.08 o 
  -7  12   5        0.11        1.33      2.18 o 
  -6  12   5        2.00        2.53      1.95 o 
  -5  12   5        3.89        4.23      1.48 o 
  -4  12   5        0.22        0.18      1.25 o 
  -3  12   5        2.84        5.19      2.35 o 
  -2  12   5        1.33        1.03      2.07 o 
  -1  12   5       11.73       14.24      2.30 o 
   0  12   5        2.86        1.44      2.40 o 
   1  12   5        1.54        1.79      1.82 o 
 -14   0   6       43.45       52.27      2.72 o 
 -13   0   6       30.27       27.70      1.67 o 
 -12   0   6       30.94       35.64      1.76 o 
 -11   0   6       11.47       16.00      1.57 o 
 -10   0   6      284.43      283.65      5.47 o 
  -9   0   6       22.12       26.97      1.52 o 
  -8   0   6      233.10      214.59      4.69 o 
  -7   0   6       29.93       20.67      1.23 o 
  -6   0   6       65.62       65.07      1.89 o 
  -5   0   6       34.27       29.60      1.24 o 
  -4   0   6       13.29       11.73      1.55 o 
  -3   0   6      283.23      266.09      1.73 o 
  -2   0   6     2050.56     2148.83     16.70 o 
  -1   0   6      285.16      262.43      3.20 o 
   0   0   6       13.62       12.28      1.13 o 
   1   0   6        6.47        7.78      1.93 o 
   2   0   6       12.01       16.00      1.85 o 
   3   0   6       30.89       26.53      1.97 o 
   4   0   6       11.30       10.11      2.23 o 
   5   0   6       71.38       60.22      2.86 o 
   6   0   6      109.39      103.18      3.24 o 
   7   0   6       28.00       26.52      2.34 o 
   8   0   6       27.36       22.91      2.46 o 
 -14   1   6        0.56       -0.13      2.07 o 
 -13   1   6        0.14        0.19      0.97 o 
 -12   1   6        3.21        4.53      1.01 o 
 -11   1   6       89.51       91.65      1.81 o 
 -10   1   6        7.81        7.62      0.92 o 
  -9   1   6       24.19       22.68      1.01 o 
  -8   1   6       21.17       19.19      0.95 o 
  -7   1   6       29.45       24.18      0.87 o 
  -6   1   6       73.47       71.63      1.11 o 
  -5   1   6       11.53        9.47      0.69 o 
  -4   1   6       27.20       32.93      0.67 o 
  -3   1   6      117.38      110.50      1.63 o 
  -2   1   6      365.96      386.14      2.83 o 
  -1   1   6        5.72        4.31      0.77 o 
   0   1   6       31.82       40.10      0.91 o 
   1   1   6       14.21       15.79      0.97 o 
   2   1   6       37.95       34.22      1.49 o 
   3   1   6       10.25        9.23      1.33 o 
   4   1   6        4.26        3.68      1.48 o 
   5   1   6       20.21       19.42      1.63 o 
   6   1   6        6.09        4.76      1.53 o 
   7   1   6        0.05        0.03      1.73 o 
   8   1   6        6.48        4.47      1.92 o 
 -13   2   6        0.85        0.11      1.25 o 
 -12   2   6        1.72        1.72      1.14 o 
 -11   2   6        0.05       -0.07      0.85 o 
 -10   2   6       65.42       67.02      1.29 o 
  -9   2   6       14.85       16.45      0.96 o 
  -8   2   6        0.86        0.09      0.82 o 
  -7   2   6        0.53        1.54      0.77 o 
  -6   2   6      284.13      271.22      1.78 o 
  -5   2   6        0.05       -0.04      0.83 o 
  -4   2   6      534.47      592.75      2.77 o 
  -3   2   6       19.08       21.19      0.63 o 
  -2   2   6       11.57       15.75      0.59 o 
  -1   2   6        0.25        0.03      0.80 o 
   0   2   6       28.00       28.22      1.18 o 
   1   2   6       17.82       14.26      1.01 o 
   2   2   6      124.17      115.96      1.61 o 
   3   2   6       25.21       20.18      1.37 o 
   4   2   6       71.32       70.04      1.87 o 
   5   2   6        1.09        1.14      1.61 o 
   6   2   6        0.06        0.73      1.73 o 
   7   2   6        0.02        0.24      1.49 o 
   8   2   6       31.64       32.73      3.07 o 
 -13   3   6        4.68        4.61      1.42 o 
 -12   3   6        2.76        0.60      1.25 o 
 -11   3   6        2.25        1.88      1.17 o 
 -10   3   6       10.12        7.16      0.84 o 
  -9   3   6        1.22        0.57      0.79 o 
  -8   3   6       14.15       14.48      0.81 o 
  -7   3   6      265.38      259.49      3.17 o 
  -6   3   6       53.62       53.17      1.28 o 
  -5   3   6        4.59        5.27      0.27 o 
  -4   3   6       14.41       10.11      0.52 o 
  -3   3   6       18.61       19.47      0.69 o 
  -2   3   6       39.56       50.65      1.02 o 
  -1   3   6       21.39       17.54      1.13 o 
   0   3   6       17.54       26.39      1.59 o 
   1   3   6        1.25        1.85      1.17 o 
   2   3   6       37.60       35.14      1.64 o 
   3   3   6       24.82       22.03      2.35 o 
   4   3   6        4.70        3.45      2.10 o 
   5   3   6        6.11        5.93      2.08 o 
   6   3   6       37.96       45.58      2.74 o 
   7   3   6       36.50       35.02      2.65 o 
   8   3   6        1.13       -0.19      2.34 o 
 -13   4   6        1.12       -0.28      2.14 o 
 -12   4   6        8.23        8.49      1.26 o 
 -11   4   6        5.52        5.70      1.26 o 
 -10   4   6        3.21        4.30      1.00 o 
  -9   4   6       31.96       31.36      1.20 o 
  -8   4   6       11.37       12.90      0.81 o 
  -7   4   6       34.90       32.08      0.98 o 
  -6   4   6      821.39      844.51      3.27 o 
  -5   4   6      139.84      144.50      2.52 o 
  -4   4   6       87.28       77.79      2.15 o 
  -3   4   6       14.90       18.03      1.07 o 
  -2   4   6        1.30        1.07      1.27 o 
  -1   4   6       11.33        8.29      1.61 o 
   0   4   6       68.84       65.05      1.55 o 
   1   4   6       44.74       45.29      1.50 o 
   2   4   6      562.49      573.81      3.72 o 
   3   4   6        8.79        5.55      2.22 o 
   4   4   6       41.03       34.93      2.35 o 
   5   4   6        0.08        1.78      2.35 o 
   6   4   6       17.87       19.40      2.38 o 
   7   4   6        1.05        0.84      2.26 o 
   8   4   6        0.14        0.76      2.70 o 
 -13   5   6        2.89        2.78      1.88 o 
 -12   5   6       20.87       19.60      1.33 o 
 -11   5   6       20.92       17.98      1.34 o 
 -10   5   6        0.10        1.30      1.07 o 
  -9   5   6        2.54        2.37      1.12 o 
  -8   5   6       71.82       63.92      1.49 o 
  -7   5   6        0.39        0.43      0.65 o 
  -6   5   6        5.37        4.03      0.79 o 
  -5   5   6       45.24       43.88      1.06 o 
  -4   5   6        2.56        3.01      0.95 o 
  -3   5   6       11.83       10.13      1.57 o 
  -2   5   6        7.09        5.61      1.65 o 
  -1   5   6       12.65       12.26      1.77 o 
   0   5   6        4.96        4.05      1.44 o 
   1   5   6        0.11       -0.10      1.15 o 
   2   5   6      256.74      264.42      3.89 o 
   3   5   6        9.45       11.43      1.39 o 
   4   5   6       69.22       61.24      1.56 o 
   5   5   6        4.04        2.88      2.22 o 
   6   5   6        2.58        5.67      2.37 o 
   7   5   6        0.20       -0.81      2.48 o 
 -13   6   6        0.82        1.35      1.79 o 
 -12   6   6        0.89        1.79      1.58 o 
 -11   6   6        0.15        0.50      1.14 o 
 -10   6   6        0.02        0.47      1.00 o 
  -9   6   6       24.93       23.27      1.25 o 
  -8   6   6       67.15       72.72      1.84 o 
  -7   6   6        2.28        1.97      1.24 o 
  -6   6   6       57.78       66.27      1.11 o 
  -5   6   6        0.77        1.25      1.15 o 
  -4   6   6       13.72       17.15      1.91 o 
  -3   6   6        3.87        3.05      1.40 o 
  -2   6   6      143.95      117.93      2.74 o 
  -1   6   6        1.33        2.59      1.58 o 
   0   6   6       84.00       94.24      2.53 o 
   1   6   6       15.14       14.31      1.63 o 
   2   6   6       21.89       21.55      2.82 o 
   3   6   6        0.04        0.59      1.28 o 
   4   6   6       58.22       58.24      1.67 o 
   5   6   6        2.22        2.29      1.17 o 
   6   6   6        0.24        2.11      2.06 o 
   7   6   6        6.44        7.87      2.54 o 
 -11   7   6       16.13       15.31      1.33 o 
 -10   7   6        2.29        1.66      1.10 o 
  -9   7   6        0.01       -0.08      1.01 o 
  -8   7   6       13.03       16.71      1.50 o 
  -7   7   6       13.56       15.67      1.29 o 
  -6   7   6      106.24      117.32      4.47 o 
  -5   7   6        4.72        3.57      1.15 o 
  -4   7   6        0.07       -0.10      1.60 o 
  -3   7   6       62.53       62.45      2.36 o 
  -2   7   6       99.52       98.23      2.61 o 
  -1   7   6       10.34        9.82      1.78 o 
   0   7   6       11.69        7.70      1.60 o 
   1   7   6        1.75        1.85      1.55 o 
   2   7   6        8.92       11.95      1.44 o 
   3   7   6       52.05       47.47      1.32 o 
   4   7   6        0.72        0.16      1.25 o 
   5   7   6        0.10       -0.95      1.24 o 
   6   7   6        3.96        4.16      2.50 o 
 -11   8   6        1.95        7.30      2.13 o 
 -10   8   6       12.09       10.97      1.63 o 
  -9   8   6       17.32       16.83      1.45 o 
  -8   8   6       17.49       20.11      1.35 o 
  -7   8   6       10.76       11.04      1.32 o 
  -6   8   6        2.30        2.81      1.14 o 
  -5   8   6       35.38       35.25      1.40 o 
  -4   8   6        1.64        0.80      1.86 o 
  -3   8   6        2.64        3.35      1.75 o 
  -2   8   6      163.15      162.87      3.23 o 
  -1   8   6        2.44        3.99      1.68 o 
   0   8   6       48.70       45.38      2.16 o 
   1   8   6       20.25       19.23      1.73 o 
   2   8   6        4.37        5.63      1.21 o 
   3   8   6        4.57        3.47      0.99 o 
   4   8   6        0.31       -0.16      1.26 o 
   5   8   6        1.27        1.76      1.32 o 
 -11   9   6        7.79        8.34      2.34 o 
 -10   9   6        2.61        3.75      2.12 o 
  -9   9   6        0.02       -0.54      1.31 o 
  -8   9   6       10.74       12.17      1.87 o 
  -7   9   6        0.21        2.80      2.08 o 
  -6   9   6       16.49       25.34      2.24 o 
  -5   9   6       31.00       31.12      2.33 o 
  -4   9   6        0.50        1.20      1.57 o 
  -3   9   6       26.66       29.01      2.10 o 
  -2   9   6       14.83       16.77      1.78 o 
  -1   9   6       39.58       45.65      2.24 o 
   0   9   6        4.61        7.33      1.74 o 
   1   9   6        7.18        6.73      1.25 o 
   2   9   6        8.74        9.82      1.97 o 
   3   9   6        0.00       -0.20      1.36 o 
   4   9   6        2.07        0.53      1.37 o 
   5   9   6        1.15        0.72      1.76 o 
  -8  10   6       18.81       20.32      2.36 o 
  -7  10   6        2.28        1.65      1.94 o 
  -6  10   6        0.74        0.70      1.71 o 
  -5  10   6       13.55       11.66      2.10 o 
  -4  10   6        0.18       -0.12      1.55 o 
  -3  10   6        8.78        4.87      1.64 o 
  -2  10   6      117.06      123.50      2.99 o 
  -1  10   6        0.81        3.23      1.65 o 
   0  10   6       89.09       97.25      2.04 o 
   1  10   6       12.73       14.66      2.14 o 
   2  10   6        0.37        0.89      1.95 o 
   3  10   6       11.28       10.10      1.90 o 
   4  10   6        0.02        0.19      1.94 o 
   5  10   6        3.27        2.19      1.86 o 
  -7  11   6        3.81        4.50      2.05 o 
  -6  11   6        4.88        7.00      2.13 o 
  -5  11   6        4.24        3.73      1.67 o 
  -4  11   6       11.00       12.65      2.01 o 
  -3  11   6        2.67        3.99      1.81 o 
  -2  11   6        4.45        5.90      1.68 o 
  -1  11   6        6.60        5.77      2.34 o 
   0  11   6        3.42        4.58      2.11 o 
   1  11   6       29.39       31.64      2.33 o 
   2  11   6        2.97        3.70      2.19 o 
   3  11   6        1.72        1.93      1.98 o 
  -6  12   6        7.76        8.12      1.81 o 
  -5  12   6        0.05       -0.97      1.90 o 
  -4  12   6       14.84       13.05      1.85 o 
 -14   1   7        0.20        1.66      2.05 o 
 -13   1   7       52.86       55.60      2.75 o 
 -12   1   7       13.34       13.52      1.08 o 
 -11   1   7       57.38       58.41      1.37 o 
 -10   1   7        0.89        1.86      0.95 o 
  -9   1   7      259.05      247.03      2.16 o 
  -8   1   7        5.96        4.85      0.93 o 
  -7   1   7      226.78      223.57      1.81 o 
  -6   1   7        7.77        7.31      0.90 o 
  -5   1   7        9.56       10.31      0.42 o 
  -4   1   7       75.01       68.80      1.86 o 
  -3   1   7      270.13      265.24      2.24 o 
  -2   1   7        8.21        8.85      0.73 o 
  -1   1   7      743.10      757.44      4.03 o 
   0   1   7      123.87      115.13      1.51 o 
   1   1   7        0.47        0.26      0.98 o 
   2   1   7        8.76        7.02      1.29 o 
   3   1   7       13.03       10.45      1.45 o 
   4   1   7       12.91       11.49      1.70 o 
   5   1   7        0.18        1.17      1.71 o 
   6   1   7        4.07        2.13      1.63 o 
   7   1   7       32.87       30.72      2.22 o 
 -13   2   7        0.58        0.11      2.00 o 
 -12   2   7        6.58        7.53      1.31 o 
 -11   2   7       15.59       15.72      1.05 o 
 -10   2   7       28.60       31.32      1.15 o 
  -9   2   7       13.02       13.88      0.93 o 
  -8   2   7       14.00       10.35      0.88 o 
  -7   2   7        0.19        0.48      0.86 o 
  -6   2   7       83.83       81.17      1.42 o 
  -5   2   7       29.06       35.84      0.81 o 
  -4   2   7       30.79       33.18      0.86 o 
  -3   2   7       27.94       35.20      0.70 o 
  -2   2   7       37.15       35.57      1.46 o 
  -1   2   7      126.74      133.85      1.55 o 
   0   2   7       52.21       45.26      1.50 o 
   1   2   7        4.51        3.71      0.94 o 
   2   2   7        7.11        6.42      1.37 o 
   3   2   7        0.00        1.67      1.31 o 
   4   2   7       59.90       58.87      2.05 o 
   5   2   7        0.83        0.73      1.48 o 
   6   2   7       37.55       34.20      2.44 o 
   7   2   7        0.12        3.14      2.79 o 
 -13   3   7        2.72        0.06      2.04 o 
 -12   3   7       16.97       14.46      1.88 o 
 -11   3   7        2.75        2.54      1.17 o 
 -10   3   7        2.10        2.09      0.90 o 
  -9   3   7        0.06       -0.31      0.85 o 
  -8   3   7       38.32       36.05      1.08 o 
  -7   3   7       98.29       94.29      1.31 o 
  -6   3   7        5.57        3.33      0.94 o 
  -5   3   7      163.50      143.70      1.99 o 
  -4   3   7        5.32        4.54      0.72 o 
  -3   3   7       91.45       79.84      1.21 o 
  -2   3   7        9.70        7.63      0.82 o 
  -1   3   7        4.07        4.87      1.11 o 
   0   3   7       51.43       49.00      1.45 o 
   1   3   7       97.56       90.33      1.86 o 
   2   3   7       35.74       31.04      1.42 o 
   3   3   7      301.96      308.06      4.59 o 
   4   3   7       31.98       29.88      2.71 o 
   5   3   7       33.73       31.84      2.80 o 
   6   3   7        1.68        3.24      1.98 o 
   7   3   7        2.03        2.94      2.54 o 
 -12   4   7        1.22        2.10      1.18 o 
 -11   4   7        0.92        2.07      1.14 o 
 -10   4   7       12.60       13.16      1.22 o 
  -9   4   7       10.90        9.80      0.87 o 
  -8   4   7        0.98        1.39      0.85 o 
  -7   4   7       11.00        9.16      0.98 o 
  -6   4   7        7.26        6.98      1.31 o 
  -5   4   7       81.22       90.91      1.81 o 
  -4   4   7       16.73       15.44      1.16 o 
  -3   4   7      166.04      160.88      2.40 o 
  -2   4   7        5.92        4.29      1.04 o 
  -1   4   7      108.88      112.60      2.00 o 
   0   4   7       17.69       19.68      1.28 o 
   1   4   7       23.37       22.66      1.50 o 
   2   4   7        9.85       11.27      1.30 o 
   3   4   7        2.56        3.61      1.95 o 
   4   4   7       17.22       16.70      2.34 o 
   5   4   7        2.80        2.34      2.36 o 
   6   4   7        1.18        3.15      2.51 o 
 -12   5   7        1.60        2.12      1.57 o 
 -11   5   7       10.70        9.37      1.32 o 
 -10   5   7        5.24        5.37      1.15 o 
  -9   5   7        9.05       10.30      1.19 o 
  -8   5   7       53.86       46.23      3.90 o 
  -7   5   7       10.99        5.69      0.86 o 
  -6   5   7        0.66       -0.44      0.87 o 
  -5   5   7      374.49      368.95      2.81 o 
  -4   5   7       30.01       31.81      1.29 o 
  -3   5   7        5.81        7.51      1.87 o 
  -2   5   7        5.72        5.05      1.82 o 
  -1   5   7       42.25       45.27      1.85 o 
   0   5   7       26.75       24.03      1.40 o 
   1   5   7        2.79        1.22      1.17 o 
   2   5   7        7.09        8.43      1.48 o 
   3   5   7      110.00      110.05      3.12 o 
   4   5   7        2.68        3.31      1.13 o 
   5   5   7        0.31        1.68      2.35 o 
   6   5   7        4.55        0.92      2.30 o 
 -12   6   7        5.08        4.89      2.17 o 
 -11   6   7        4.65        5.12      1.23 o 
 -10   6   7        7.05        7.79      1.23 o 
  -9   6   7       28.42       33.07      1.72 o 
  -8   6   7        3.53        3.05      1.44 o 
  -7   6   7       84.40       81.08      3.54 o 
  -6   6   7        6.99        5.56      1.28 o 
  -5   6   7        1.55        3.93      1.96 o 
  -4   6   7       28.21       25.97      1.94 o 
  -3   6   7       18.38       16.17      2.00 o 
  -2   6   7        2.59        1.47      1.77 o 
  -1   6   7      113.53      106.81      2.92 o 
   0   6   7        7.47        6.14      1.24 o 
   1   6   7       37.52       32.17      2.43 o 
   2   6   7        0.04        0.18      1.29 o 
   3   6   7        5.10        2.25      2.28 o 
   4   6   7        0.15        1.03      1.12 o 
   5   6   7        5.20        7.23      2.57 o 
 -11   7   7        1.59        1.41      1.44 o 
 -10   7   7        0.00        0.02      1.51 o 
  -9   7   7       38.45       37.30      1.86 o 
  -8   7   7        8.61       12.01      2.51 o 
  -7   7   7       18.67       25.28      2.27 o 
  -6   7   7        0.00       -0.41      1.19 o 
  -5   7   7       28.55       29.93      2.14 o 
  -4   7   7        6.50        8.12      1.93 o 
  -3   7   7        2.85        4.22      1.62 o 
  -2   7   7        5.91        6.64      1.93 o 
  -1   7   7       64.86       54.81      2.37 o 
   0   7   7        4.63        5.29      1.76 o 
   1   7   7       26.43       25.84      1.44 o 
   2   7   7        0.00       -1.16      1.26 o 
   3   7   7        4.48        3.93      1.02 o 
   4   7   7        1.46        3.47      1.28 o 
   5   7   7        0.73        3.67      2.44 o 
 -11   8   7        3.15        2.87      2.21 o 
 -10   8   7        2.75        2.55      2.16 o 
  -9   8   7       15.56       11.97      1.76 o 
  -8   8   7        0.40        1.27      1.75 o 
  -7   8   7       14.51       12.12      1.30 o 
  -6   8   7        2.21        1.98      2.05 o 
  -5   8   7        2.81        3.16      1.97 o 
  -4   8   7       38.68       37.80      2.32 o 
  -3   8   7        0.02       -0.19      1.69 o 
  -2   8   7        8.12        8.44      1.98 o 
  -1   8   7        2.55        5.57      1.92 o 
   0   8   7       20.50       22.76      1.91 o 
   1   8   7        4.74        2.46      1.83 o 
   2   8   7        0.00       -1.37      1.37 o 
   3   8   7        1.14        1.23      1.00 o 
   4   8   7        0.36       -0.25      1.24 o 
  -8   9   7       20.11       19.32      2.14 o 
  -7   9   7       29.14       31.17      2.49 o 
  -6   9   7        3.56        1.95      1.62 o 
  -5   9   7       12.75       12.38      2.06 o 
  -4   9   7       27.99       29.09      2.27 o 
  -3   9   7        4.78        9.83      1.92 o 
  -2   9   7        4.99        6.36      1.93 o 
  -1   9   7       73.23       78.67      2.75 o 
   0   9   7        1.47        1.27      1.60 o 
   1   9   7        0.01       -1.53      1.78 o 
   2   9   7        0.40        0.25      1.10 o 
   3   9   7        5.55        5.11      1.37 o 
   4   9   7        0.29        1.32      1.84 o 
  -7  10   7        0.80        1.06      2.17 o 
  -6  10   7        3.63        4.11      1.86 o 
  -5  10   7        2.37        1.97      2.04 o 
  -4  10   7       12.88       13.97      1.85 o 
  -3  10   7        9.43        7.29      1.83 o 
  -2  10   7        6.33        8.57      1.94 o 
  -1  10   7        0.97        2.75      1.74 o 
   0  10   7       11.16       10.09      1.99 o 
   1  10   7        0.08        1.42      2.19 o 
   2  10   7        9.02        7.93      1.37 o 
   3  10   7       14.64       13.33      1.94 o 
   4  10   7        0.04       -0.19      1.92 o 
  -6  11   7        0.26        0.34      1.80 o 
  -5  11   7       13.79       19.84      2.21 o 
  -4  11   7       11.66       13.15      1.94 o 
  -3  11   7       13.65       16.93      1.99 o 
  -2  11   7        0.29       -1.34      1.82 o 
  -4  12   7        3.86        7.22      2.18 o 
 -13   0   8        0.91        0.53      2.08 o 
 -12   0   8       31.60       38.34      1.86 o 
 -11   0   8       26.67       28.86      1.76 o 
 -10   0   8        5.95        4.47      1.44 o 
  -9   0   8        0.07        0.55      1.39 o 
  -8   0   8       80.12       69.65      1.91 o 
  -7   0   8        6.46        5.40      1.33 o 
  -6   0   8      159.88      183.73      3.34 o 
  -5   0   8        8.89        7.93      1.69 o 
  -4   0   8       91.56      102.08      2.84 o 
  -3   0   8      323.25      286.44      4.19 o 
  -2   0   8     1244.40     1227.80     19.56 o 
  -1   0   8       23.79       21.58      1.34 o 
   0   0   8      450.09      465.93      3.48 o 
   1   0   8      107.22       93.95      2.71 o 
   2   0   8        5.39        2.76      2.02 o 
   3   0   8       13.72       10.00      2.26 o 
   4   0   8        3.12        1.95      2.42 o 
   5   0   8        2.26        1.82      2.24 o 
   6   0   8       44.95       53.82      3.46 o 
 -13   1   8        1.82        0.93      2.25 o 
 -12   1   8        4.32        5.19      1.13 o 
 -11   1   8        6.00        7.39      1.09 o 
 -10   1   8       29.54       27.42      1.20 o 
  -9   1   8        7.53        8.50      0.96 o 
  -8   1   8       72.29       69.44      1.77 o 
  -7   1   8        7.87        4.29      1.04 o 
  -6   1   8       35.22       31.81      1.39 o 
  -5   1   8       17.00       14.21      1.28 o 
  -4   1   8      154.23      142.35      1.38 o 
  -3   1   8        2.31        1.02      0.86 o 
  -2   1   8       63.15       66.49      1.64 o 
  -1   1   8       22.48       21.40      0.97 o 
   0   1   8       12.14       11.36      0.97 o 
   1   1   8        9.57        7.39      1.01 o 
   2   1   8       20.47       19.46      1.52 o 
   3   1   8        2.72        1.23      1.31 o 
   4   1   8        6.16        5.65      1.67 o 
   5   1   8       30.82       26.90      1.99 o 
   6   1   8        1.97        2.76      1.66 o 
 -13   2   8        0.07       -0.80      1.95 o 
 -12   2   8        8.51        6.63      1.26 o 
 -11   2   8       23.69       26.32      1.21 o 
 -10   2   8        0.11        0.61      1.01 o 
  -9   2   8        8.49        8.03      0.97 o 
  -8   2   8        2.15        0.40      0.88 o 
  -7   2   8        1.32        2.27      1.01 o 
  -6   2   8       25.69       35.34      1.78 o 
  -5   2   8        0.87        0.50      1.22 o 
  -4   2   8       29.49       36.51      0.99 o 
  -3   2   8        2.58        0.87      0.82 o 
  -2   2   8       79.53       82.19      2.66 o 
  -1   2   8        0.29       -0.13      0.97 o 
   0   2   8      165.83      169.20      2.33 o 
   1   2   8       66.36       59.84      1.79 o 
   2   2   8        1.07        2.17      1.98 o 
   3   2   8        0.00       -0.05      1.39 o 
   4   2   8       11.22        8.93      2.41 o 
   5   2   8       10.82        7.64      2.39 o 
   6   2   8        0.01        0.49      2.14 o 
 -12   3   8        0.14       -0.40      1.54 o 
 -11   3   8       25.85       26.57      1.43 o 
 -10   3   8       43.91       47.37      1.31 o 
  -9   3   8        5.00        4.39      0.95 o 
  -8   3   8       46.11       44.71      1.35 o 
  -7   3   8       11.17       10.79      1.08 o 
  -6   3   8       46.75       44.34      2.33 o 
  -5   3   8       25.63       26.18      1.37 o 
  -4   3   8        9.21       16.46      0.84 o 
  -3   3   8        5.29        4.31      0.83 o 
  -2   3   8        2.33        1.26      0.85 o 
  -1   3   8        0.57        1.28      1.19 o 
   0   3   8       13.16       15.43      1.38 o 
   1   3   8        0.56        1.77      1.33 o 
   2   3   8        0.31        2.67      2.12 o 
   3   3   8        1.74        2.47      2.03 o 
   4   3   8       20.49       26.95      2.76 o 
   5   3   8        4.65        2.61      2.46 o 
   6   3   8        3.92        4.54      2.53 o 
 -12   4   8       13.35       18.85      2.72 o 
 -11   4   8        2.78        3.02      1.32 o 
 -10   4   8       23.95       22.17      1.69 o 
  -9   4   8        0.10       -0.28      1.13 o 
  -8   4   8       11.64       15.26      1.09 o 
  -7   4   8       99.52       97.19      1.62 o 
  -6   4   8      130.42      111.10      1.95 o 
  -5   4   8        0.75        1.47      0.78 o 
  -4   4   8       70.63       56.38      1.20 o 
  -3   4   8       14.55       14.42      0.98 o 
  -2   4   8        1.42        3.47      1.05 o 
  -1   4   8        2.50        3.43      2.14 o 
   0   4   8        3.18        6.43      1.38 o 
   1   4   8       65.82       71.70      2.01 o 
   2   4   8      137.77      135.11      2.46 o 
   3   4   8        1.45        4.39      2.36 o 
   4   4   8       52.77       56.63      3.10 o 
   5   4   8       15.88       14.52      2.28 o 
 -12   5   8        7.61        7.78      2.01 o 
 -11   5   8        0.99        1.69      1.23 o 
 -10   5   8        5.72        6.65      1.36 o 
  -9   5   8        3.54        3.94      1.61 o 
  -8   5   8        0.20        1.47      1.38 o 
  -7   5   8        4.31        4.21      0.95 o 
  -6   5   8        1.76        1.06      1.08 o 
  -5   5   8        9.12       12.12      1.29 o 
  -4   5   8        0.01       -0.56      1.52 o 
  -3   5   8        5.60        6.02      1.08 o 
  -2   5   8       45.67       33.83      1.47 o 
  -1   5   8       17.57       16.80      1.39 o 
   0   5   8      134.91      136.67      2.30 o 
   1   5   8       47.16       43.41      1.74 o 
   2   5   8       25.58       25.10      1.62 o 
   3   5   8        1.77        3.68      2.29 o 
   4   5   8        0.71        5.01      2.47 o 
   5   5   8        0.00        1.00      2.73 o 
 -11   6   8        5.75        5.45      2.15 o 
 -10   6   8       22.40       19.57      2.47 o 
  -9   6   8        2.85        6.29      1.62 o 
  -8   6   8       42.89       34.65      1.69 o 
  -7   6   8        0.13       -0.47      1.14 o 
  -6   6   8       29.77       25.29      2.41 o 
  -5   6   8        1.29        1.96      2.08 o 
  -4   6   8      146.01      136.09      3.29 o 
  -3   6   8        2.99        2.73      1.80 o 
  -2   6   8       19.33       24.55      1.47 o 
  -1   6   8        6.70        6.11      1.30 o 
   0   6   8        2.02        3.34      1.29 o 
   1   6   8       11.86       11.42      1.35 o 
   2   6   8        8.93        9.06      1.62 o 
   3   6   8        6.16        6.92      2.40 o 
   4   6   8       34.50       42.06      3.10 o 
 -11   7   8        1.12        0.75      2.10 o 
 -10   7   8        2.68        3.72      2.36 o 
  -9   7   8        6.95        9.64      1.73 o 
  -8   7   8      116.33      127.04      2.48 o 
  -7   7   8        0.09        0.64      1.93 o 
  -6   7   8        0.04       -0.47      2.05 o 
  -5   7   8        0.10        0.25      2.01 o 
  -4   7   8       38.88       43.92      2.53 o 
  -3   7   8       15.31       16.17      2.28 o 
  -2   7   8        2.06        1.23      1.77 o 
  -1   7   8        2.39        1.79      1.31 o 
   0   7   8       12.93       17.97      1.60 o 
   1   7   8        1.60        1.15      1.41 o 
   2   7   8        7.19       10.83      1.53 o 
   3   7   8        2.13        2.58      1.40 o 
 -10   8   8       19.55       17.95      2.30 o 
  -9   8   8        0.10        0.89      1.91 o 
  -8   8   8       28.03       27.86      1.73 o 
  -7   8   8       16.85       21.02      2.11 o 
  -6   8   8       16.54       14.57      2.41 o 
  -5   8   8        0.02        0.42      2.04 o 
  -4   8   8       12.09       14.31      2.29 o 
  -3   8   8       10.95       12.13      2.24 o 
  -2   8   8        2.49        3.28      2.03 o 
  -1   8   8        0.27       -0.06      1.83 o 
   0   8   8        0.11        0.29      1.29 o 
   1   8   8        3.65        2.51      1.37 o 
   2   8   8       29.53       32.52      1.82 o 
   3   8   8        0.02        0.32      1.73 o 
  -7   9   8        0.51        1.27      2.29 o 
  -6   9   8        1.74        2.79      1.98 o 
  -5   9   8        0.44        0.42      2.13 o 
  -4   9   8        1.17        0.47      1.78 o 
  -3   9   8       16.72       16.94      2.31 o 
  -2   9   8        0.05        0.00      1.91 o 
  -1   9   8        5.33        4.99      1.98 o 
   0   9   8        0.88        2.96      1.77 o 
   1   9   8       24.07       25.00      1.69 o 
   2   9   8       12.20       13.80      2.01 o 
   3   9   8        0.23        1.10      1.99 o 
  -6  10   8       12.86       11.06      2.47 o 
  -5  10   8        2.21        1.06      2.10 o 
  -4  10   8        4.52        5.07      2.25 o 
  -3  10   8        7.72        7.97      2.04 o 
  -2  10   8        2.70        1.50      1.97 o 
  -1  10   8        6.85        6.32      2.05 o 
   0  10   8       30.11       34.37      2.52 o 
  -4  11   8       22.83       28.62      2.56 o 
  -3  11   8        0.05        2.21      1.81 o 
  -2  11   8        0.85        1.57      1.80 o 
 -12   1   9        2.22        2.45      1.34 o 
 -11   1   9        0.67        1.09      1.03 o 
 -10   1   9        3.27        2.95      1.10 o 
  -9   1   9       43.17       44.73      1.39 o 
  -8   1   9        1.77        1.07      1.37 o 
  -7   1   9       16.58       20.27      1.48 o 
  -6   1   9        3.26        4.30      1.31 o 
  -5   1   9        0.50        2.80      1.24 o 
  -4   1   9        0.19        0.45      1.27 o 
  -3   1   9        5.80        6.87      1.32 o 
  -2   1   9       72.22       67.69      1.39 o 
  -1   1   9      189.95      172.43      1.73 o 
   0   1   9       12.41       10.44      1.10 o 
   1   1   9       25.66       24.34      1.50 o 
   2   1   9        9.33        7.92      1.42 o 
   3   1   9        1.29        0.17      1.56 o 
   4   1   9        3.18        4.28      1.69 o 
   5   1   9        5.14        6.77      1.70 o 
 -12   2   9        0.00        0.64      1.98 o 
 -11   2   9        0.27        0.41      1.09 o 
 -10   2   9       17.94       18.76      1.16 o 
  -9   2   9       24.12       25.67      1.37 o 
  -8   2   9        5.31        4.54      1.36 o 
  -7   2   9       69.91       64.72      1.89 o 
  -6   2   9       14.86       12.30      1.58 o 
  -5   2   9       38.79       30.86      1.42 o 
  -4   2   9       30.90       29.94      1.64 o 
  -3   2   9      136.58      125.90      2.26 o 
  -2   2   9        0.17        0.29      0.99 o 
  -1   2   9       62.29       62.15      3.34 o 
   0   2   9        0.40        0.29      1.23 o 
   1   2   9       22.27       21.85      1.49 o 
   2   2   9        0.62       -0.42      1.99 o 
   3   2   9       23.43       24.39      2.71 o 
   4   2   9        0.72        0.19      2.36 o 
   5   2   9        1.29        0.00      2.34 o 
 -11   3   9       11.30       12.27      1.50 o 
 -10   3   9       13.07       16.97      1.84 o 
  -9   3   9        9.86       11.60      1.19 o 
  -8   3   9        1.13        0.94      1.08 o 
  -7   3   9       19.41       22.14      1.34 o 
  -6   3   9        1.24        0.44      1.29 o 
  -5   3   9        0.03        0.33      1.21 o 
  -4   3   9        4.88        3.45      1.33 o 
  -3   3   9        8.80       10.36      0.99 o 
  -2   3   9        5.55        3.91      1.18 o 
  -1   3   9       12.67       14.93      2.26 o 
   0   3   9        2.10        2.76      1.30 o 
   1   3   9        3.50        5.70      1.34 o 
   2   3   9       20.27       20.42      2.16 o 
   3   3   9       18.06       17.94      2.25 o 
   4   3   9       27.34       26.02      2.58 o 
 -11   4   9        8.85       11.16      1.78 o 
 -10   4   9       29.03       31.45      1.96 o 
  -9   4   9        0.02        0.64      1.70 o 
  -8   4   9        1.50        1.73      1.24 o 
  -7   4   9        0.76        0.13      1.20 o 
  -6   4   9        5.51        6.38      1.27 o 
  -5   4   9       15.71       13.75      1.36 o 
  -4   4   9        0.06        0.89      1.26 o 
  -3   4   9        0.00        0.56      1.13 o 
  -2   4   9        6.78        6.93      1.25 o 
  -1   4   9        1.63        2.28      1.23 o 
   0   4   9        9.93       10.15      1.35 o 
   1   4   9        1.33        1.17      1.49 o 
   2   4   9        6.87        5.94      2.36 o 
   3   4   9        2.99        5.23      2.25 o 
   4   4   9        1.29        1.47      2.57 o 
 -10   5   9        0.24        0.27      1.54 o 
  -9   5   9       84.67       95.41      3.92 o 
  -8   5   9        2.54        2.17      2.35 o 
  -7   5   9       11.88       14.77      2.44 o 
  -6   5   9        6.93        4.50      1.21 o 
  -5   5   9       88.08       83.49      3.32 o 
  -4   5   9        3.62        5.74      2.27 o 
  -3   5   9       38.19       38.45      2.33 o 
  -2   5   9        2.09        1.92      1.26 o 
  -1   5   9       21.37       26.82      1.60 o 
   0   5   9       21.19       23.05      2.26 o 
   1   5   9       20.94       21.19      1.61 o 
   2   5   9       15.10       18.26      1.75 o 
   3   5   9       85.93       97.10      3.59 o 
 -10   6   9        1.55        1.93      2.35 o 
  -9   6   9       20.07       23.81      1.91 o 
  -8   6   9        0.66       -0.12      1.97 o 
  -7   6   9        6.32       10.79      1.94 o 
  -6   6   9        0.23       -1.38      2.31 o 
  -5   6   9        0.07        0.08      2.19 o 
  -4   6   9        5.12        5.26      2.22 o 
  -3   6   9       27.54       32.14      1.56 o 
  -2   6   9        0.94        0.51      1.28 o 
  -1   6   9        4.37        7.00      1.42 o 
   0   6   9       15.38       14.08      1.58 o 
   1   6   9        2.14        5.41      1.61 o 
   2   6   9        4.17        3.13      1.53 o 
   3   6   9        7.61       10.32      2.18 o 
 -10   7   9        0.14        0.88      2.28 o 
  -9   7   9        2.53        2.83      2.11 o 
  -8   7   9        0.10        1.36      2.40 o 
  -7   7   9       24.78       25.34      2.70 o 
  -6   7   9        1.17       -0.29      1.99 o 
  -5   7   9        0.32       -0.64      1.80 o 
  -4   7   9        0.41       -0.17      1.93 o 
  -3   7   9        4.91        3.02      1.35 o 
  -2   7   9        0.48        0.35      1.41 o 
  -1   7   9       14.55       15.92      1.59 o 
   0   7   9       11.25       11.29      1.59 o 
   1   7   9       26.40       24.25      1.81 o 
   2   7   9       10.45        9.78      1.71 o 
  -6   8   9        0.97        1.11      1.94 o 
  -5   8   9        0.02       -0.25      2.00 o 
  -4   8   9        0.05       -0.71      1.66 o 
  -3   8   9        2.83        5.80      2.33 o 
  -2   8   9        2.12        0.39      1.45 o 
  -1   8   9        0.24       -0.07      1.52 o 
   0   8   9       21.96       20.90      1.68 o 
   1   8   9       16.22       16.48      1.77 o 
   2   8   9        4.86        3.86      2.00 o 
  -5   9   9       64.07       70.07      2.96 o 
  -4   9   9        4.84        2.63      2.10 o 
  -3   9   9       20.73       18.70      2.51 o 
  -2   9   9        0.52       -2.27      2.27 o 
  -1   9   9       31.15       31.16      2.44 o 
   0   9   9        0.76        2.21      1.50 o 
   1   9   9        8.43       12.24      2.39 o 
  -2  10   9        0.01       -0.15      1.99 o 
  -1  10   9        8.96        8.87      2.00 o 
 -12   0  10       85.11       90.97      3.32 o 
 -11   0  10        0.17        1.22      1.92 o 
 -10   0  10        0.65        1.32      2.15 o 
  -9   0  10        6.55        6.97      1.85 o 
  -8   0  10       50.98       59.09      2.65 o 
  -7   0  10       14.74       13.01      2.29 o 
  -6   0  10       20.17       21.58      2.28 o 
  -5   0  10       17.91       15.81      2.23 o 
  -4   0  10       26.43       23.21      2.46 o 
  -3   0  10        3.09        2.28      1.86 o 
  -2   0  10        1.42        6.44      2.27 o 
  -1   0  10        7.31        6.92      1.93 o 
   0   0  10        3.12        1.13      1.60 o 
   1   0  10       10.44        8.90      2.09 o 
   2   0  10       19.74       22.84      2.36 o 
   3   0  10        0.04       -1.53      2.37 o 
   4   0  10        4.06        5.23      2.57 o 
 -11   1  10        1.01        1.43      1.45 o 
 -10   1  10        6.29        7.96      1.52 o 
  -9   1  10        1.29        1.53      1.43 o 
  -8   1  10        0.58       -0.59      1.46 o 
  -7   1  10        1.14        1.02      1.36 o 
  -6   1  10        4.59        6.44      1.55 o 
  -5   1  10        0.58        0.85      1.51 o 
  -4   1  10        0.44        1.59      1.48 o 
  -3   1  10       34.52       29.61      1.57 o 
  -2   1  10       23.29       23.04      2.82 o 
  -1   1  10        2.11        1.70      1.08 o 
   0   1  10        0.31        0.32      1.19 o 
   1   1  10        1.81        0.34      1.31 o 
   2   1  10        1.64        1.79      1.43 o 
   3   1  10        0.02       -1.04      1.63 o 
   4   1  10        2.85        1.39      2.39 o 
 -10   2  10        8.19        7.61      1.28 o 
  -9   2  10       13.76       13.10      1.50 o 
  -8   2  10       15.40       15.31      1.47 o 
  -7   2  10        8.43       11.68      1.58 o 
  -6   2  10        2.25        0.99      1.37 o 
  -5   2  10       15.24       16.36      1.50 o 
  -4   2  10       24.32       29.81      1.76 o 
  -3   2  10        0.20        0.28      1.46 o 
  -2   2  10        0.53        0.41      1.48 o 
  -1   2  10        0.86        0.62      1.20 o 
   0   2  10        0.10        0.10      1.28 o 
   1   2  10        0.74        1.74      2.04 o 
   2   2  10        1.78        2.56      2.13 o 
   3   2  10        1.12        0.64      2.33 o 
 -10   3  10        9.68        8.66      1.82 o 
  -9   3  10       12.70       13.26      1.55 o 
  -8   3  10        8.03        7.48      1.51 o 
  -7   3  10        5.68        4.25      1.34 o 
  -6   3  10        0.02        0.70      1.44 o 
  -5   3  10        9.34        9.53      1.50 o 
  -4   3  10        9.61       12.63      1.60 o 
  -3   3  10        6.15        5.67      1.47 o 
  -2   3  10        0.30        1.10      2.24 o 
  -1   3  10        4.52        4.12      1.32 o 
   0   3  10        5.19        4.32      1.30 o 
   1   3  10        7.71        8.02      1.48 o 
   2   3  10       20.50       22.90      2.58 o 
   3   3  10        5.05        5.99      2.15 o 
  -9   4  10        0.97        0.35      2.45 o 
  -8   4  10       38.50       49.02      2.88 o 
  -7   4  10        0.02       -0.89      1.30 o 
  -6   4  10       13.46       12.59      1.45 o 
  -5   4  10        0.02        0.08      1.32 o 
  -4   4  10        3.48        3.57      1.29 o 
  -3   4  10        1.79        1.89      2.13 o 
  -2   4  10        0.64        1.48      1.98 o 
  -1   4  10        3.70        2.60      1.38 o 
   0   4  10        0.62        0.88      1.51 o 
   1   4  10        3.81        4.85      1.62 o 
   2   4  10       12.42        8.73      2.32 o 
   3   4  10        3.00        2.98      2.47 o 
  -8   5  10        0.31        0.86      2.36 o 
  -7   5  10        4.95        3.27      2.38 o 
  -6   5  10       13.06       10.34      1.41 o 
  -5   5  10        1.22       -0.06      2.33 o 
  -4   5  10        1.38        1.85      2.30 o 
  -3   5  10        8.24        8.59      1.83 o 
  -2   5  10        1.69        4.19      2.33 o 
  -1   5  10        7.50        7.46      1.47 o 
   0   5  10        2.12        2.36      1.48 o 
   1   5  10        3.37        3.25      1.63 o 
   2   5  10        0.88        1.85      2.51 o 
  -7   6  10        0.70        2.44      2.61 o 
  -6   6  10       11.87       15.86      2.11 o 
  -5   6  10        1.95        4.48      2.32 o 
  -4   6  10        3.76        6.35      2.28 o 
  -3   6  10        0.75        0.77      1.88 o 
  -2   6  10        5.70        8.30      2.39 o 
  -1   6  10        2.19        2.44      1.46 o 
   0   6  10       42.26       51.60      2.34 o 
   1   6  10       18.23       13.04      2.47 o 
  -5   7  10        2.04        3.32      2.25 o 
  -4   7  10        8.70        8.88      2.34 o 
  -3   7  10        0.29       -0.72      2.37 o 
  -2   7  10        2.95        0.43      1.97 o 
  -1   7  10        1.71        1.46      1.47 o 
   0   7  10        0.71        0.88      2.22 o 
   1   7  10        5.56        4.53      2.43 o 
  -1   8  10        1.28        1.28      2.01 o 
   0   8  10       22.11       28.59      2.89 o 
 -11   1  11       94.68      105.56      3.63 o 
 -10   1  11        7.03        5.56      2.08 o 
  -9   1  11       12.21       12.95      1.59 o 
  -8   1  11        4.49        3.80      1.58 o 
  -7   1  11        0.74        1.58      1.37 o 
  -6   1  11       28.81       30.29      1.77 o 
  -5   1  11       39.32       49.23      1.99 o 
  -4   1  11        4.55        4.38      1.48 o 
  -3   1  11       29.21       34.33      1.86 o 
  -2   1  11        2.26        1.54      1.70 o 
  -1   1  11        3.48        0.88      2.53 o 
   2   1  11        2.64        1.22      2.39 o 
 -10   2  11        9.73       10.54      2.35 o 
  -9   2  11        4.83        3.54      1.88 o 
  -8   2  11        0.16        0.59      1.44 o 
  -7   2  11        7.83        8.03      1.48 o 
  -6   2  11        3.92        2.72      1.59 o 
  -5   2  11       33.22       33.31      1.72 o 
  -4   2  11        1.32        3.44      2.36 o 
  -3   2  11       40.38       45.53      1.98 o 
  -2   2  11        2.58        1.80      2.10 o 
  -1   2  11        5.89        5.22      2.55 o 
   2   2  11        6.20        6.76      2.18 o 
  -8   3  11        0.01       -1.17      1.80 o 
  -7   3  11       11.79       12.53      1.48 o 
  -6   3  11        6.36        7.30      1.66 o 
  -5   3  11        1.84        3.58      1.37 o 
  -4   3  11        6.29        4.58      1.45 o 
  -3   3  11       28.38       27.18      2.43 o 
  -2   3  11        9.70       11.91      2.56 o 
   1   3  11        1.98        0.41      2.27 o 
   2   3  11        3.52        0.92      2.40 o 
  -7   4  11        0.19        0.86      1.94 o 
  -6   4  11        0.90        1.62      1.77 o 
  -5   4  11        0.75       -0.64      1.51 o 
  -4   4  11        1.31        2.51      2.54 o 
  -3   4  11       13.51       12.79      2.69 o 
   1   4  11        0.21        1.44      2.19 o 
   1   5  11       16.21       15.97      2.70 o 
  -7   2  12        0.07        0.09      2.35 o 
  -6   2  12        0.12        2.38      2.38 o 
  -8   3  12       14.54       14.35      2.41 o 
  -7   3  12        2.86        3.38      1.99 o 
  -6   3  12        9.90        9.03      2.17 o 
  -5   3  12        0.07        0.51      2.33 o 
  -6   4  12       28.69       25.42      2.47 o 
                                                 
